# Supplementary material for: A Systemic View of Carbohydrate Metabolism in Rice to Facilitate Productivity
Source: Plants (Basel). 2021 Aug 17;10(8):1690. doi: 10.3390/plants10081690 (PMC8401045; doi:10.3390/plants10081690)
Supplement: Supplementary file 1 [file plants-10-01690-s001.zip › plants-1321669-supplementary/plants-1321669-supplementary.xlsx]

## Sheet: Table S1
Table S1. Characterized carbohydrate metabolism-related genes retrieved from OGRO database
LOC_id	RAP-DB	gene	gene_symbol	character_major	character_minor	isolation
LOC_Os02g44230	Os02g0661100	trehalose-6-phosphate phosphatase1	OsTPP1	Resistance or Tolerance	Cold tolerance	Overexpression
LOC_Os05g44210	Os05g0518600	trehalose-6-phosphate synthase1	OsTPS1	Resistance or Tolerance	Cold tolerance	Overexpression
LOC_Os01g64660	Os01g0866400	monoculm2	moc2	Morphological trait	Culm leaf	Mutant
LOC_Os12g44380	Os12g0641400	sucrose transporter 2	ossut2	Morphological trait	Culm leaf	Mutant
LOC_Os05g44210	Os05g0518600	trehalose-6-phosphate synthase1	OsTPS1	Resistance or Tolerance	Drought tolerance	Overexpression
LOC_Os06g36560	Os06g0561000	Myo-inositol oxygenase	OsMIOX	Resistance or Tolerance	Drought tolerance	Overexpression
LOC_Os03g07480	Os03g0170900	Sucrose transporter 1	OsSUT1	Morphological trait	Dwarf	Knockdown
LOC_Os04g56320	Os04g0658300	RuBisCO activase A2	OsrcaA2	Morphological trait	Dwarf	Knockdown Overexpression
LOC_Os07g05820	Os07g0152900	glycolate oxidase	OsGLO4	Resistance or Tolerance	Dwarf	Knockdown
LOC_Os11g05110	Os11g0148500	Pyruvate kinase1	OsPK1	Morphological trait	Dwarf	Mutant
LOC_Os11g05110	Os11g0148500	Pyruvate kinase 1	ospk1	Morphological trait	Dwarf	Mutant
LOC_Os12g44380	Os12g0641400	sucrose transporter 2	ossut2	Morphological trait	Dwarf	Mutant
LOC_Os01g44220	Os01g0633100	AGP LUS 2	osagpl2	Physiological trait	Eating quality	Mutant
LOC_Os01g55540	Os01g0760600	Aspartate aminotransferase 2	OsAAT2	Physiological trait	Eating quality	Overexpression
LOC_Os02g52710	Os02g0765600	a-amylase 1A	Amy1A	Physiological trait	Eating quality	Knockdown
LOC_Os03g03720	Os03g0129300	glyceraldehyde-3-phosphate dehydrogenase B	OsGAPDHB	Physiological trait	Eating quality	Knockdown
LOC_Os03g09250	Os03g0192700	rice myo -inositol 3-phosphate synthase 1	RINO1	Physiological trait	Eating quality	Knockdown
LOC_Os03g09250	Os03g0192700	rice Ins(3)P1 synthase1	RINO1	Physiological trait	Eating quality	Knockdown
LOC_Os03g52760	Os03g0737701	low phytic acid N15-186	lpaN15-186	Physiological trait	Eating quality	Mutant
LOC_Os03g55090	Os03g0758100	Plastidial phosphorylase1	pho1	Physiological trait	Eating quality	Mutant
LOC_Os05g32710	Os05g0393700	isoamylase2	OsISA2	Physiological trait	Eating quality	Overexpression
LOC_Os05g33570	Os05g0405000	floury endosperm-4	flo4	Physiological trait	Eating quality	Mutant
LOC_Os06g04200	Os06g0133000	waxy	wx	Physiological trait	Eating quality	Natural variation
LOC_Os06g06560	Os06g0160700	starch synthase I	OsSSI	Physiological trait	Eating quality	Mutant
LOC_Os06g12450	Os06g0229800	Soluble starch synthase IIa	SSIIa	Physiological trait	Eating quality	Knockdown
LOC_Os06g12450	Os06g0229800	AMYLOPECTIN CHAIN-LENGTH	ALK	Physiological trait	Eating quality	Natural variation
LOC_Os08g09230	Os08g0191433	Soluble starch synthase IIIa	SSIIIa	Physiological trait	Eating quality	Knockdown
LOC_Os08g09230	Os08g0191433	floury endosperm 5	flo5	Physiological trait	Eating quality	Mutant
LOC_Os08g09230	Os08g0191433	Starch synthase IIIa	ss3a	Physiological trait	Eating quality	Mutant
LOC_Os08g25734	Os08g0345800	AGP-SSU2	osagps2	Physiological trait	Eating quality	Mutant
LOC_Os08g40930	Os08g0520900	isoamylase1	OsISA1	Physiological trait	Eating quality	Overexpression
LOC_Os09g28400	Os09g0457400	a-amylase 3A	Amy3A	Physiological trait	Eating quality	Knockdown
LOC_Os09g28420	Os09g0457600	a-amylase 3B	Amy3B	Physiological trait	Eating quality	Knockdown
LOC_Os09g29404	Os09g0469400	isoamylase3	isa3	Physiological trait	Eating quality	Mutant
LOC_Os01g72090	Os01g0949400	Photoperiod sensitivity 13	se13	Physiological trait	Flowering	Mutant
LOC_Os02g34560	Os02g0550600	-	Oscyt-inv1	Physiological trait	Flowering	Mutant
LOC_Os03g07480	Os03g0170900	Sucrose transporter 1	OsSUT1	Physiological trait	Flowering	Knockdown
LOC_Os02g52710	Os02g0765600	α-amylase I-1	AmyI-1	Physiological trait	Germination dormancy	Knockdown Overexpression
LOC_Os03g07480	Os03g0170900	rice sucrose transporter 1	OsSUT1	Resistance or Tolerance	Insect resistance	Others
LOC_Os02g47020	Os02g0698000	sedoheptulose-1,7-bisphosphatase	SBPase	Resistance or Tolerance	Other stress resistance	Overexpression
LOC_Os02g01150	Os02g0101500	peroxisomal hydroxypyruvate reductase 1	OsHPR1	Physiological trait	Others	Knockdown Overexpression
LOC_Os05g50380	Os05g0580000	ADP-glucose pyrophosphorylase large subunit 3	LSU3	Others	Others	Mutant
LOC_Os01g69030	Os01g0919400	sucrose phosphate synthase 1	OsSPS1	Physiological trait	Panicle flower	Mutant
LOC_Os02g34560	Os02g0550600	-	Oscyt-inv1	Morphological trait	Root	Mutant
LOC_Os12g44380	Os12g0641400	sucrose transporter 2	ossut2	Morphological trait	Root	Mutant
LOC_Os02g17500	Os02g0274900	Golgi localized monosaccharide transporter1	OsGMST1	Resistance or Tolerance	Salinity tolerance	Knockdown
LOC_Os02g44230	Os02g0661100	trehalose-6-phosphate phosphatase1	OsTPP1	Resistance or Tolerance	Salinity tolerance	Overexpression
LOC_Os03g07480	Os03g0170900	Sucrose transporter 1	OsSUT1	Resistance or Tolerance	Salinity tolerance	Knockdown
LOC_Os05g44210	Os05g0518600	trehalose-6-phosphate synthase1	OsTPS1	Resistance or Tolerance	Salinity tolerance	Overexpression
LOC_Os08g03290	Os08g0126300	cytosolic GAPDH protein 3	OsGAPC3	Resistance or Tolerance	Salinity tolerance	Overexpression
LOC_Os01g44220	Os01g0633100	rice ADPglucose pyrophosphorylase large subunit 2	OsAGPL2	Morphological trait	Seed	Mutant
LOC_Os03g55090	Os03g0758100	Plastidial phosphorylase1	pho1	Morphological trait	Seed	Mutant
LOC_Os04g33740	Os04g0413500	GRAIN INCOMPLETE FILLING 1	GIF1	Morphological trait	Seed	Natural variation
LOC_Os08g25734	Os08g0345800	rice ADPglucose pyrophosphorylase small subunit 2b	OsAGPS2b	Physiological trait	Seed	Mutant
LOC_Os11g05110	Os11g0148500	Pyruvate kinase 1	ospk1	Morphological trait	Seed	Mutant
LOC_Os02g52710	Os02g0765600	α-amylase I-1	AmyI-1	Morphological trait	Shoot seedling	Knockdown Overexpression
LOC_Os01g11054	Os01g0208700	Phosphoenolpyruvate carboxylase 4	Osppc4	Physiological trait	Source activity	Knockdown
LOC_Os01g64660	Os01g0866400	cytosolic fructose-1,6-bisphosphatase1	oscfbp1	Physiological trait	Source activity	Mutant
LOC_Os01g64960	Os01g0869800	Nonphotochemical quenching	qNPQ1-2	Physiological trait	Source activity	Natural variation
LOC_Os01g64960	Os01g0869800	PsbS	PsbS	Physiological trait	Source activity	Knockdown Overexpression
LOC_Os02g32660	Os02g0528200	Branch enzyme isozyme	BE2b	Physiological trait	Source activity	Others
LOC_Os03g57220	Os03g0786100	glycolate oxidase 1	OsGLO1	Physiological trait	Source activity	Knockdown
LOC_Os04g56320	Os04g0658300	Rubisco Activase	rca	Physiological trait	Source activity	Knockdown
LOC_Os05g40180	Os05g0480000	A serine/threo- nine protein kinase 8	OsSTN8	Physiological trait	Source activity	Mutant
LOC_Os06g06560	Os06g0160700	Starch synthase 1	SS1	Physiological trait	Source activity	Others
LOC_Os06g51084	Os06g0726400	Branch enzyme isozyme	BE1	Physiological trait	Source activity	Others
LOC_Os07g05820	Os07g0152900	glycolate oxidase	OsGLO4	Physiological trait	Source activity	Knockdown
LOC_Os08g45190	Os08g0566600	PROTON GRADIENT REGULATION 5	PGR5	Physiological trait	Source activity	Knockdown
LOC_Os10g37180	Os10g0516100	H subunit of GDC	OsGDCH	Physiological trait	Source activity	Knockdown
LOC_Os12g17600	Os12g0274700	Rubisco	rbcS	Physiological trait	Source activity	Knockdown
LOC_Os12g17600	Os12g0274700	Rubisco small subunit2	OsRBCS2	Physiological trait	Source activity	Knockdown
LOC_Os12g17600	Os12g0274700	Rubisco	rbcS	Physiological trait	Source activity	Knockdown Overexpression
LOC_Os12g19381	Os12g0291400	Rubisco small subunit5	OsRBCS5	Physiological trait	Source activity	Knockdown
LOC_Os12g19470	Os12g0292400	Rubisco small subunit4	OsRBCS4	Physiological trait	Source activity	Knockdown
LOC_Os12g44380	Os12g0641400	sucrose transporter 2	ossut2	Physiological trait	Source activity	Mutant
LOC_Os02g34560	Os02g0550600	-	Oscyt-inv1	Physiological trait	Sterility	Mutant

## Sheet: Table S2
Table S2. Summary of primers used in this study.
Locus ID	Primer name	Sequence (5' to 3')
LOC_Os01g22490	Ubi5 F	GCACAAGCACAAGAAGGTGA
LOC_Os01g22490	Ubi5 R	GCCTGCTGGTTGTAGACGTA
LOC_Os10g26470	CHO-1_EP_F	ACATCCAGCCTTGGAAGACG
LOC_Os10g26470	CHO-1_EP_R	AAGTCGAGCAGCCAGAATCC
LOC_Os02g06540	CHO-2_EP_F	CATGTTCTTCACGGCGTTCA
LOC_Os02g06540	CHO-2_EP_R	CAGTGCTTCCTCCAGACGTG
LOC_Os10g08022	CHO-6_EP_F	TGCCATTGATCTGAACGCCC
LOC_Os10g08022	CHO-6_EP_R	ACCTTCTTGGCGTCGGAACC

## Sheet: Table S3
Table S3. List and summary of 866 carbohydrate metabolism genes.
RAP-DB	MSU7	KEGG orthology	KEGG definition	Bin code	Bin name	181 Overlap
Os01g0110400	LOC_Os01g02020	K00626	acetyl-CoA C-acetyltransferase [EC:2.3.1.9] | (RAP-DB) Os01g0110400; Similar to Acetyl-CoA C-
Os01g0110700	LOC_Os01g02050	K01595	phosphoenolpyruvate carboxylase [EC:4.1.1.31] | (RAP-DB) Os01g0110700; Similar to Phosphoenol
Os01g0118000	LOC_Os01g02880	K01623	fructose-bisphosphate aldolase, class I [EC:4.1.2.13] | (RAP-DB) Os01g0118000; Similar to Fru	1.3.6	PS.calvin cycle.aldolase	v
Os01g0147900	LOC_Os01g05490	K01803	triosephosphate isomerase (TIM) [EC:5.3.1.1] | (RAP-DB) Os01g0147900, TPI, TRIOSEPHOSPHATE_IS	1.3.5	PS.calvin cycle.TPI	v
Os01g0188400	LOC_Os01g09320	K00029	malate dehydrogenase (oxaloacetate-decarboxylating)(NADP+) [EC:1.1.1.40] | (RAP-DB) Os01g0188	8.2.10	TCA / org. transformation.other organic acid transformaitons.malic	v
Os01g0190400	LOC_Os01g09460	K00844	hexokinase [EC:2.7.1.1] | (RAP-DB) Os01g0190400, HXK8, HEXOKINASE-8; Similar to Hexokinase.	2.2.1.4	major CHO metabolism.degradation.sucrose.hexokinase	v
Os01g0191700	LOC_Os01g09570	K00850	6-phosphofructokinase 1 [EC:2.7.1.11] | (RAP-DB) Os01g0191700; Similar to Pyrophosphate-fruct	4.2.4	glycolysis.plastid branch.phosphofructokinase (PFK)	v
Os01g0208700	LOC_Os01g11054	K01595	phosphoenolpyruvate carboxylase [EC:4.1.1.31] | (RAP-DB) Os01g0208700; Similar to Phosphoenol
Os01g0228600	LOC_Os01g12830	K15919	hydroxypyruvate reductase 2 | (RAP-DB) Os01g0228600; Similar to 2-hydroxyacid dehydrogenase (	1.2.6	PS.photorespiration.hydroxypyruvate reductase	v
Os01g0248400	LOC_Os01g14580	K00031	isocitrate dehydrogenase [EC:1.1.1.42] | (RAP-DB) Os01g0248400; Similar to Isocitrate dehydro	8.1.4	TCA / org. transformation.TCA.IDH	v
Os01g0276100	LOC_Os01g16900	K00030	isocitrate dehydrogenase (NAD+) [EC:1.1.1.41] | (RAP-DB) Os01g0276100; Similar to 3-isopropyl	8.2.4	TCA / org. transformation.other organic acid transformaitons.IDH	v
Os01g0276700	LOC_Os01g16960	K00873	pyruvate kinase [EC:2.7.1.40] | (RAP-DB) Os01g0276700; Similar to Pyruvate kinase, cytosolic
Os01g0328700	LOC_Os01g22520	K00382	dihydrolipoamide dehydrogenase [EC:1.8.1.4] | (RAP-DB) Os01g0328700; FAD-dependent pyridine n	8.1.1.3	TCA / org. transformation.TCA.pyruvate DH.E3	v
Os01g0337900	LOC_Os01g23610	K00382	dihydrolipoamide dehydrogenase [EC:1.8.1.4] | (RAP-DB) Os01g0337900; Similar to Dihydrolipoam	8.1.1.3	TCA / org. transformation.TCA.pyruvate DH.E3	v
Os01g0574600	LOC_Os01g39270	K18121	glyoxylate/succinic semialdehyde reductase [EC:1.1.1.79 1.1.1.-] | (RAP-DB) Os01g0574600; Sim	7.1.3	OPP.oxidative PP.6-phosphogluconate dehydrogenase	v
Os01g0649100	LOC_Os01g46070	K00026	malate dehydrogenase [EC:1.1.1.37] | (RAP-DB) Os01g0649100; Malate dehydrogenase.	8.1.9	TCA / org. transformation.TCA.malate DH	v
Os01g0654500	LOC_Os01g46610	K00031	isocitrate dehydrogenase [EC:1.1.1.42] | (RAP-DB) Os01g0654500; Similar to NADP-isocitrate de	8.1.4	TCA / org. transformation.TCA.IDH	v
Os01g0660300	LOC_Os01g47080	K00873	pyruvate kinase [EC:2.7.1.40] | (RAP-DB) Os01g0660300; Similar to Pyruvate kinase.	4.2.14	glycolysis.plastid branch.pyruvate kinase (PK)	v
Os01g0682500	LOC_Os01g48990	K15918	D-glycerate 3-kinase [EC:2.7.1.31] | (RAP-DB) Os01g0682500; Similar to Protein Kinase C630.09	1.2.7	PS.photorespiration.glycerate kinase	v
Os01g0711400	LOC_Os01g51410	K00281	glycine dehydrogenase [EC:1.4.4.2] | (RAP-DB) Os01g0711400; Similar to Victorin binding prote	1.2.4.1	PS.photorespiration.glycine cleavage.P subunit	v
Os01g0722700	LOC_Os01g52450	K00844	hexokinase [EC:2.7.1.1] | (RAP-DB) Os01g0722700, HEXOKINASE-9, HXK9; Similar to Hexokinase.	2.2.1.4	major CHO metabolism.degradation.sucrose.hexokinase	v
Os01g0723400	LOC_Os01g52500	K00029	malate dehydrogenase (oxaloacetate-decarboxylating)(NADP+) [EC:1.1.1.40] | (RAP-DB) Os01g0723	8.2.10	TCA / org. transformation.other organic acid transformaitons.malic	v
Os01g0742500	LOC_Os01g53930	K00844	hexokinase [EC:2.7.1.1] | (RAP-DB) Os01g0742500, HXK6, HEXOKINASE-6; Similar to Hexokinase.	2.2.1.4	major CHO metabolism.degradation.sucrose.hexokinase	v
Os01g0743500	LOC_Os01g54030	K00029	malate dehydrogenase (oxaloacetate-decarboxylating)(NADP+) [EC:1.1.1.40] | (RAP-DB) Os01g0743	8.2.10	TCA / org. transformation.other organic acid transformaitons.malic	v
Os01g0752200	LOC_Os01g54860	K05605	3-hydroxyisobutyryl-CoA hydrolase [EC:3.1.2.4] | (RAP-DB) Os01g0752200; Crotonase, core domai
Os01g0758300	LOC_Os01g55350	K01595	phosphoenolpyruvate carboxylase [EC:4.1.1.31] | (RAP-DB) Os01g0758300; Similar to Phosphoenol
Os01g0760600	LOC_Os01g55540	K14454	aspartate aminotransferase, cytoplasmic [EC:2.6.1.1] | (RAP-DB) Os01g0760600; Aspartate amino
Os01g0764900	LOC_Os01g55950	K01455	formamidase [EC:3.5.1.49] | (RAP-DB) Os01g0764900; Similar to Formamidase.
Os01g0764950	LOC_Os01g55960	K01455	formamidase [EC:3.5.1.49] | (RAP-DB) Os01g0764950; Pentatricopeptide repeat domain containing
Os01g0800266	LOC_Os01g58610	K00927	phosphoglycerate kinase [EC:2.7.2.3] | (RAP-DB) Os01g0800266; Similar to Phosphoglycerate kin	1.3.3	PS.calvin cycle.phosphoglycerate kinase	v
Os01g0814800	LOC_Os01g59920	K01738	cysteine synthase A [EC:2.5.1.47] | (RAP-DB) Os01g0814800; Similar to Cysteine synthase, chlo
Os01g0817700	LOC_Os01g60190	K15633	2,3-bisphosphoglycerate-independent phosphoglycerate mutase [EC:5.4.2.12] | (RAP-DB) Os01g081
Os01g0829800	LOC_Os01g61380	K00026	malate dehydrogenase [EC:1.1.1.37] | (RAP-DB) Os01g0829800; Similar to Malate dehydrogenase p	6.3	gluconeogenesis.Malate DH	v
Os01g0841600	LOC_Os01g62420	K01803	triosephosphate isomerase (TIM) [EC:5.3.1.1] | (RAP-DB) Os01g0841600; Similar to Triosephosph	1.3.5	PS.calvin cycle.TPI	v
Os01g0866400	LOC_Os01g64660	K03841	fructose-1,6-bisphosphatase I [EC:3.1.3.11] | (RAP-DB) Os01g0866400; Similar to Fructose-1,6-	1.3.7	PS.calvin cycle.FBPase	v
Os01g0874900	LOC_Os01g65410	K00600	glycine hydroxymethyltransferase [EC:2.1.2.1] | (RAP-DB) Os01g0874900; Similar to Hydroxymeth	25.1	C1-metabolism.glycine hydroxymethyltransferase	v
Os01g0905800	LOC_Os01g67860	K01623	fructose-bisphosphate aldolase, class I [EC:4.1.2.13] | (RAP-DB) Os01g0905800; Aldolase C-1.	1.3.6	PS.calvin cycle.aldolase	v
Os01g0926300	LOC_Os01g70170	K00616	transaldolase [EC:2.2.1.2] | (RAP-DB) Os01g0926300; Similar to Transaldolase (EC 2.2.1.2).	7.2.2	OPP.non-reductive PP.transaldolase	v
Os01g0939700	LOC_Os01g71300	K01070	S-formylglutathione hydrolase [EC:3.1.2.12] | (RAP-DB) Os01g0939700; Similar to Esterase D (E
Os01g0940100	LOC_Os01g71320	K00844	hexokinase [EC:2.7.1.1] | (RAP-DB) Os01g0940100, HXK3, HEXOKINASE-3; Similar to Hexokinase.	2.2.1.4	major CHO metabolism.degradation.sucrose.hexokinase	v
Os01g0978100	LOC_Os01g74650	K01738	cysteine synthase A [EC:2.5.1.47] | (RAP-DB) Os01g0978100; Similar to Cysteine synthase, mito
Os02g0101500	LOC_Os02g01150	K15893	hydroxypyruvate reductase 1 | (RAP-DB) Os02g0101500; Similar to NADH-dependent hydroxypyruvat	1.2.6	PS.photorespiration.hydroxypyruvate reductase	v
Os02g0105200	LOC_Os02g01500	K00627	pyruvate dehydrogenase E2 component (dihydrolipoamide acetyltransferase) [EC:2.3.1.12] | (RAP	8.1.1.2	TCA / org. transformation.TCA.pyruvate DH.E2	v
Os02g0115700	LOC_Os02g02400	K03781	catalase [EC:1.11.1.6] | (RAP-DB) Os02g0115700, CATALASE_A, CATA; Catalase isozyme A (EC 1.11
Os02g0121800	LOC_Os02g02940	K00236	succinate dehydrogenase (ubiquinone) cytochrome b560 subunit | (RAP-DB) Os02g0121800, SDH3, S
Os02g0127700	LOC_Os02g03540	K00948	ribose-phosphate pyrophosphokinase [EC:2.7.6.1] | (RAP-DB) Os02g0127700; Similar to Ribose-ph
Os02g0152400	LOC_Os02g05830	K01602	ribulose-bisphosphate carboxylase small chain [EC:4.1.1.39] | (RAP-DB) Os02g0152400; Similar	1.3.2	PS.calvin cycle.rubisco small subunit	v
Os02g0169300	LOC_Os02g07260	K00927	phosphoglycerate kinase [EC:2.7.2.3] | (RAP-DB) Os02g0169300; Similar to Phosphoglycerate kin	1.3.3	PS.calvin cycle.phosphoglycerate kinase	v
Os02g0169700	LOC_Os02g07330	K02437	glycine cleavage system H protein | (RAP-DB) Os02g0169700; Glycine cleavage H-protein family
Os02g0170100	LOC_Os02g07410	K02437	glycine cleavage system H protein | (RAP-DB) Os02g0170100; Glycine cleavage H-protein family	1.2.4.4	PS.photorespiration.glycine cleavage.H protein	v
Os02g0171100	LOC_Os02g07490	K00134	glyceraldehyde 3-phosphate dehydrogenase [EC:1.2.1.12] | (RAP-DB) Os02g0171100; Similar to Gl	4.1.8	glycolysis.cytosolic branch.glyceraldehyde 3-phosphate dehydrogenase (GAP-DH)	v
Os02g0194100	LOC_Os02g10070	K01647	citrate synthase [EC:2.3.3.1] | (RAP-DB) Os02g0194100; Similar to Citrate synthase (EC 4.1.3.	8.1.2	TCA / org. transformation.TCA.CS	v
Os02g0222100	LOC_Os02g12900	K01738	cysteine synthase A [EC:2.5.1.47] | (RAP-DB) Os02g0222100; Similar to Cysteine synthase (EC 4
Os02g0232400	LOC_Os02g13840	K01647	citrate synthase [EC:2.3.3.1] | (RAP-DB) Os02g0232400; Similar to Citrate synthase.	6.1	gluconeogenese/ glyoxylate cycle.citrate synthase	v
Os02g0236000	LOC_Os02g14110	K14455	aspartate aminotransferase, mitochondrial [EC:2.6.1.1] | (RAP-DB) Os02g0236000; Similar to As
Os02g0244700	LOC_Os02g14770	K01595	phosphoenolpyruvate carboxylase [EC:4.1.1.31] | (RAP-DB) Os02g0244700; Similar to Phosphoenol
Os02g0325401	LOC_Os02g22000	K15634	probable phosphoglycerate mutase [EC:5.4.2.12] | (RAP-DB) Os02g0325401; Phosphoglycerate muta
Os02g0514700	LOC_Os02g31040	K00658	2-oxoglutarate dehydrogenase E2 component (dihydrolipoamide succinyltransferase) [EC:2.3.1.61	8.1.5	TCA / org. transformation.TCA.2-oxoglutarate dehydrogenase	v
Os02g0525900	LOC_Os02g32490	K01895	acetyl-CoA synthetase [EC:6.2.1.1] | (RAP-DB) Os02g0525900; Similar to Acetyl-coenzyme A synt
Os02g0562700	LOC_Os02g35500	K18121	glyoxylate/succinic semialdehyde reductase [EC:1.1.1.79 1.1.1.-] | (RAP-DB) Os02g0562700; Sim	7.1.3	OPP.oxidative PP.6-phosphogluconate dehydrogenase	v
Os02g0595500	LOC_Os02g38200	K00030	isocitrate dehydrogenase (NAD+) [EC:1.1.1.41] | (RAP-DB) Os02g0595500; Similar to NAD-depende	8.1.4	TCA / org. transformation.TCA.IDH	v
Os02g0600400	LOC_Os02g38840	K00036	glucose-6-phosphate 1-dehydrogenase [EC:1.1.1.49 1.1.1.363] | (RAP-DB) Os02g0600400; Similar	7.1.1	OPP.oxidative PP.G6PD	v
Os02g0601300	LOC_Os02g38920	K00134	glyceraldehyde 3-phosphate dehydrogenase [EC:1.2.1.12] | (RAP-DB) Os02g0601300; Similar to Gl	4.1.8	glycolysis.cytosolic branch.glyceraldehyde 3-phosphate dehydrogenase (GAP-DH)	v
Os02g0621700	LOC_Os02g40830	K01900	succinyl-CoA synthetase beta subunit [EC:6.2.1.4 6.2.1.5] | (RAP-DB) Os02g0621700; Similar to	8.1.6	TCA / org. transformation.TCA.succinyl-CoA ligase	v
Os02g0650900	LOC_Os02g43470	K00261	glutamate dehydrogenase (NAD(P)+) [EC:1.4.1.3] | (RAP-DB) Os02g0650900; Similar to Glutamate
Os02g0665000	LOC_Os02g44550	K00029	malate dehydrogenase (oxaloacetate-decarboxylating)(NADP+) [EC:1.1.1.40] | (RAP-DB) Os02g0665	8.2.10	TCA / org. transformation.other organic acid transformaitons.malic	v
Os02g0698000	LOC_Os02g47020	K00855	phosphoribulokinase [EC:2.7.1.19] | (RAP-DB) Os02g0698000; Similar to Phosphoribulokinase, ch	1.3.12	PS.calvin cycle.PRK	v
Os02g0739600	LOC_Os02g50620	K00161	pyruvate dehydrogenase E1 component alpha subunit [EC:1.2.4.1] | (RAP-DB) Os02g0739600; Simil	8.1.1.1	TCA / org. transformation.TCA.pyruvate DH.E1	v
Os02g0751800	LOC_Os02g51590	K01834	2,3-bisphosphoglycerate-dependent phosphoglycerate mutase [EC:5.4.2.11] | (RAP-DB) Os02g07518	4.3.12	glycolysis.unclear/dually targeted.phosphoglycerate mutase	v
Os02g0815500	LOC_Os02g57040	K00121	S-(hydroxymethyl)glutathione dehydrogenase / alcohol dehydrogenase [EC:1.1.1.284 1.1.1.1] | (
Os03g0100040	LOC_Os03g01018	K00948	ribose-phosphate pyrophosphokinase [EC:2.7.6.1] | (RAP-DB) Os03g0100040; Similar to Ribose-ph
Os03g0129300	LOC_Os03g03720	K05298	glyceraldehyde-3-phosphate dehydrogenase (NADP+) (phosphorylating) [EC:1.2.1.13] | (RAP-DB) O	1.3.4	PS.calvin cycle.GAP	v
Os03g0131200	LOC_Os03g03910	K03781	catalase [EC:1.11.1.6] | (RAP-DB) Os03g0131200, CATALASE_C, CATC; Similar to Catalase isozyme
Os03g0133900	LOC_Os03g04140	K00640	serine O-acetyltransferase [EC:2.3.1.30] | (RAP-DB) Os03g0133900; Similar to Serine acetyltra
Os03g0136900	LOC_Os03g04410	K01681	aconitate hydratase [EC:4.2.1.3] | (RAP-DB) Os03g0136900; Similar to Aconitate hydratase, cyt	8.1.3	TCA / org. transformation.TCA.aconitase	v
Os03g0157900	LOC_Os03g06200	K00831	phosphoserine aminotransferase [EC:2.6.1.52] | (RAP-DB) Os03g0157900; Phosphoserine aminotran
Os03g0169100	LOC_Os03g07300	K01783	ribulose-phosphate 3-epimerase [EC:5.1.3.1] | (RAP-DB) Os03g0169100; Ribulose-phosphate 3-epi	1.3.11	PS.calvin cycle.RPE	v
Os03g0183600	LOC_Os03g08530	K00814	alanine transaminase [EC:2.6.1.2] | (RAP-DB) Os03g0183600; Similar to Alanine aminotransferas
Os03g0185000	LOC_Os03g08660	K00640	serine O-acetyltransferase [EC:2.3.1.30] | (RAP-DB) Os03g0185000; Similar to Chloroplast seri
Os03g0189400	LOC_Os03g08999	K00121	S-(hydroxymethyl)glutathione dehydrogenase / alcohol dehydrogenase [EC:1.1.1.284 1.1.1.1] | (
Os03g0189600	LOC_Os03g09020	K00121	S-(hydroxymethyl)glutathione dehydrogenase / alcohol dehydrogenase [EC:1.1.1.284 1.1.1.1] | (
Os03g0196600	LOC_Os03g10050	K00640	serine O-acetyltransferase [EC:2.3.1.30] | (RAP-DB) Os03g0196600; Similar to satase isoform I
Os03g0215800	LOC_Os03g11660	K01738	cysteine synthase A [EC:2.5.1.47] | (RAP-DB) Os03g0215800; Pyridoxal phosphate-dependent enzy
Os03g0248600	LOC_Os03g14450	K01689	enolase [EC:4.2.1.11] | (RAP-DB) Os03g0248600; Similar to Enolase 2 (EC 4.2.1.11) (2-phosphog	4.1.13	glycolysis.cytosolic branch.enolase	v
Os03g0255500	LOC_Os03g15050	K01610	phosphoenolpyruvate carboxykinase (ATP) [EC:4.1.1.49] | (RAP-DB) Os03g0255500; Similar to Pho	6.4	gluconeogenese/ glyoxylate cycle.PEPCK	v
Os03g0266200	LOC_Os03g15950	K01689	enolase [EC:4.2.1.11] | (RAP-DB) Os03g0266200; Similar to Enolase (EC 4.2.1.11) (Fragment).	4.1.13	glycolysis.cytosolic branch.enolase	v
Os03g0267300	LOC_Os03g16050	K03841	fructose-1,6-bisphosphatase I [EC:3.1.3.11] | (RAP-DB) Os03g0267300; Similar to Fructose-1,6-	1.3.7	PS.calvin cycle.FBPase	v
Os03g0318500	LOC_Os03g20300	K00036	glucose-6-phosphate 1-dehydrogenase [EC:1.1.1.49 1.1.1.363] | (RAP-DB) Os03g0318500; Similar	7.1.1	OPP.oxidative PP.G6PD	v
Os03g0325000	LOC_Os03g20880	K00873	pyruvate kinase [EC:2.7.1.40] | (RAP-DB) Os03g0325000; Similar to Pyruvate kinase.
Os03g0330200	LOC_Os03g21260	K15633	2,3-bisphosphoglycerate-independent phosphoglycerate mutase [EC:5.4.2.12] | (RAP-DB) Os03g033
Os03g0337900	LOC_Os03g21950	K01679	fumarate hydratase, class II [EC:4.2.1.2] | (RAP-DB) Os03g0337900; Similar to predicted prote	8.1.8	TCA / org. transformation.TCA.fumarase	v
Os03g0412800	LOC_Os03g29950	K00036	glucose-6-phosphate 1-dehydrogenase [EC:1.1.1.49 1.1.1.363] | (RAP-DB) Os03g0412800; Similar	7.1.1	OPP.oxidative PP.G6PD	v
Os03g0416500	LOC_Os03g30300	K01057	6-phosphogluconolactonase [EC:3.1.1.31] | (RAP-DB) Os03g0416500; 6-phosphogluconolactonase do	7.1.2	OPP.oxidative PP.6-phosphogluconolactonase	v
Os03g0645100	LOC_Os03g44300	K00162	pyruvate dehydrogenase E1 component beta subunit [EC:1.2.4.1] | (RAP-DB) Os03g0645100; Simila	8.1.1.1	TCA / org. transformation.TCA.pyruvate DH.E1	v
Os03g0672300	LOC_Os03g46910	K00873	pyruvate kinase [EC:2.7.1.40] | (RAP-DB) Os03g0672300; Similar to Pyruvate kinase.	4.2.14	glycolysis.plastid branch.pyruvate kinase (PK)	v
Os03g0713000	LOC_Os03g50510	K01754	threonine dehydratase [EC:4.3.1.19] | (RAP-DB) Os03g0713000; Similar to Chloroplast threonine
Os03g0719300	LOC_Os03g51000	K00863	triose/dihydroxyacetone kinase / FAD-AMP lyase (cyclizing) [EC:2.7.1.28 2.7.1.29 4.6.1.15] |	3.5	minor CHO metabolism.others	v
Os03g0738400	LOC_Os03g52840	K00600	glycine hydroxymethyltransferase [EC:2.1.2.1] | (RAP-DB) Os03g0738400; Similar to Serine hydr	1.2.5	PS.photorespiration.serine hydroxymethyltransferase	v
Os03g0747800	LOC_Os03g53650	K01738	cysteine synthase A [EC:2.5.1.47] | (RAP-DB) Os03g0747800, CYSTEINE_SYNTHASE_3, RCS3; Cystein
Os03g0773800	LOC_Os03g56280	K00026	malate dehydrogenase [EC:1.1.1.37] | (RAP-DB) Os03g0773800; Similar to Malate dehydrogenase,	6.3	gluconeogenesis.Malate DH	v
Os03g0776000	LOC_Os03g56460	K01810	glucose-6-phosphate isomerase [EC:5.3.1.9] | (RAP-DB) Os03g0776000, PGI1, PHOSPHOGLUCOISOMERA	4.2.3	glycolysis.plastid branch.glucose-6-phosphate isomerase	v
Os03g0781400	LOC_Os03g56869	K01807	ribose 5-phosphate isomerase A [EC:5.3.1.6] | (RAP-DB) Os03g0781400; Ribose 5-phosphate isome	7.2.4	OPP.non-reductive PP.ribose 5-phosphate isomerase	v
Os03g0786100	LOC_Os03g57220	K11517	(S)-2-hydroxy-acid oxidase [EC:1.1.3.15] | (RAP-DB) Os03g0786100; Similar to Glycolate oxidas	1.2.2	PS.photorespiration.glycolate oxydase	v
Os03g0794500	LOC_Os03g58040	K00261	glutamate dehydrogenase (NAD(P)+) [EC:1.4.1.3] | (RAP-DB) Os03g0794500; Similar to Glutamate
Os03g0815200	LOC_Os03g60090	K00297	methylenetetrahydrofolate reductase (NADPH) [EC:1.5.1.20] | (RAP-DB) Os03g0815200; Similar to	25	C1-metabolism	v
Os04g0106400	LOC_Os04g01600	K15919	hydroxypyruvate reductase 2 | (RAP-DB) Os04g0106400; NAD(P)-binding domain containing protein	1.2.6	PS.photorespiration.hydroxypyruvate reductase	v
Os04g0107200	LOC_Os04g01650	K15919	hydroxypyruvate reductase 2 | (RAP-DB) Os04g0107200; NAD(P)-binding domain containing protein	1.2.6	PS.photorespiration.hydroxypyruvate reductase	v
Os04g0107300	LOC_Os04g01660	K15919	hydroxypyruvate reductase 2 | (RAP-DB) Os04g0107300; NAD(P)-binding domain containing protein	1.2.6	PS.photorespiration.hydroxypyruvate reductase	v
Os04g0107500	LOC_Os04g01674	K15919	hydroxypyruvate reductase 2 | (RAP-DB) Os04g0107500; NAD(P)-binding domain containing protein	1.2.6	PS.photorespiration.hydroxypyruvate reductase	v
Os04g0119400	LOC_Os04g02900	K00161	pyruvate dehydrogenase E1 component alpha subunit [EC:1.2.4.1] | (RAP-DB) Os04g0119400; Simil	8.1.1.1	TCA / org. transformation.TCA.pyruvate DH.E1	v
Os04g0165700	LOC_Os04g08350	K13034	L-3-cyanoalanine synthase/ cysteine synthase [EC:2.5.1.47 4.4.1.9] | (RAP-DB) Os04g0165700; C
Os04g0234600	LOC_Os04g16680	K01100	sedoheptulose-bisphosphatase [EC:3.1.3.37] | (RAP-DB) Os04g0234600; Similar to Sedoheptulose-	1.3.9	PS.calvin cycle.seduheptulose bisphosphatase	v
Os04g0266900	LOC_Os04g19740	K00615	transketolase [EC:2.2.1.1] | (RAP-DB) Os04g0266900; Transketolase C-terminal-like domain cont	1.3.8	PS.calvin cycle.transketolase	v
Os04g0306400	LOC_Os04g24140	K01807	ribose 5-phosphate isomerase A [EC:5.3.1.6] | (RAP-DB) Os04g0306400; Ribose 5-phosphate isome	7.2.4	OPP.non-reductive PP.ribose 5-phosphate isomerase	v
Os04g0390000	LOC_Os04g32020	K00164	2-oxoglutarate dehydrogenase E1 component [EC:1.2.4.2] | (RAP-DB) Os04g0390000; Similar to OS	8.1.5	TCA / org. transformation.TCA.2-oxoglutarate dehydrogenase	v
Os04g0394200	LOC_Os04g32330	K00658	2-oxoglutarate dehydrogenase E2 component (dihydrolipoamide succinyltransferase) [EC:2.3.1.61	8.1.5	TCA / org. transformation.TCA.2-oxoglutarate dehydrogenase	v
Os04g0404800	LOC_Os04g33190	K01895	acetyl-CoA synthetase [EC:6.2.1.1] | (RAP-DB) Os04g0404800; Similar to H0502B11.5 protein.
Os04g0469500	LOC_Os04g39420	K00850	6-phosphofructokinase 1 [EC:2.7.1.11] | (RAP-DB) Os04g0469500; Similar to OSIGBa0124N08.2 pro	4.2.4	glycolysis.plastid branch.phosphofructokinase (PFK)	v
Os04g0479200	LOC_Os04g40310	K00030	isocitrate dehydrogenase (NAD+) [EC:1.1.1.41] | (RAP-DB) Os04g0479200; Similar to NAD-depende	8.1.4	TCA / org. transformation.TCA.IDH	v
Os04g0485300	LOC_Os04g40874	K00036	glucose-6-phosphate 1-dehydrogenase [EC:1.1.1.49 1.1.1.363] | (RAP-DB) Os04g0485300; Glucose-	7.1.1	OPP.oxidative PP.G6PD	v
Os04g0486600	LOC_Os04g40950	K00134	glyceraldehyde 3-phosphate dehydrogenase [EC:1.2.1.12] | (RAP-DB) Os04g0486600; Similar to Gl	4.1.8	glycolysis.cytosolic branch.glyceraldehyde 3-phosphate dehydrogenase (GAP-DH)	v
Os04g0486950	LOC_Os04g40990	K01638	malate synthase [EC:2.3.3.9] | (RAP-DB) Os04g0486950; Similar to Malate synthase.	6.2	gluconeogenese/ glyoxylate cycle.malate synthase	v
Os04g0490800	LOC_Os04g41340	K19269	phosphoglycolate phosphatase [EC:3.1.3.18 3.1.3.48] | (RAP-DB) Os04g0490800; Haloacid dehalog	3.99	minor CHO metabolism.misc	v
Os04g0508200	LOC_Os04g42920	K00031	isocitrate dehydrogenase [EC:1.1.1.42] | (RAP-DB) Os04g0508200; Isocitrate/isopropylmalate de	8.1.4	TCA / org. transformation.TCA.IDH	v
Os04g0551200	LOC_Os04g46560	K00025	malate dehydrogenase [EC:1.1.1.37] | (RAP-DB) Os04g0551200; Similar to Cytoplasmic malate deh	8.2.9	TCA / org. transformation.other organic acid transformaitons.cyt MDH	v
Os04g0596900	LOC_Os04g50880	K00855	phosphoribulokinase [EC:2.7.1.19] | (RAP-DB) Os04g0596900; Phosphoribulokinase/uridine kinase	1.3.12	PS.calvin cycle.PRK	v
Os04g0623500	LOC_Os04g53210	K11517	(S)-2-hydroxy-acid oxidase [EC:1.1.3.15] | (RAP-DB) Os04g0623500; Similar to H0215F08.7 prote	1.2.2	PS.photorespiration.glycolate oxydase	v
Os04g0623800	LOC_Os04g53230	K00605	aminomethyltransferase [EC:2.1.2.10] | (RAP-DB) Os04g0623800; Similar to Aminomethyltransfera
Os04g0650800	LOC_Os04g55720	K00058	D-3-phosphoglycerate dehydrogenase / 2-oxoglutarate reductase [EC:1.1.1.95 1.1.1.399] | (RAP-
Os04g0677500	LOC_Os04g58110	K00873	pyruvate kinase [EC:2.7.1.40] | (RAP-DB) Os04g0677500; Pyruvate kinase (EC 2.7.1.40).
Os05g0156700	LOC_Os05g06460	K00382	dihydrolipoamide dehydrogenase [EC:1.8.1.4] | (RAP-DB) Os05g0156700; Similar to Dihydrolipoyl	8.1.1.3	TCA / org. transformation.TCA.pyruvate DH.E3	v
Os05g0160000	LOC_Os05g06750	K00382	dihydrolipoamide dehydrogenase [EC:1.8.1.4] | (RAP-DB) Os05g0160000; Similar to Ferric leghem	8.1.1.3	TCA / org. transformation.TCA.pyruvate DH.E3	v
Os05g0186300	LOC_Os05g09440	K00029	malate dehydrogenase (oxaloacetate-decarboxylating)(NADP+) [EC:1.1.1.40] | (RAP-DB) Os05g0186	8.2.10	TCA / org. transformation.other organic acid transformaitons.malic	v
Os05g0187100	LOC_Os05g09500	K00844	hexokinase [EC:2.7.1.1] | (RAP-DB) Os05g0187100, HEXOKINASE-7, HXK7; Similar to Hexokinase.	2.2.1.4	major CHO metabolism.degradation.sucrose.hexokinase	v
Os05g0194900	LOC_Os05g10650	K00850	6-phosphofructokinase 1 [EC:2.7.1.11] | (RAP-DB) Os05g0194900; Similar to Pyrophosphate-fruct	4.2.4	glycolysis.plastid branch.phosphofructokinase (PFK)	v
Os05g0375100	LOC_Os05g31110	K00844	hexokinase [EC:2.7.1.1] | (RAP-DB) Os05g0375100, HEXOKINASE-10, HXK10; Similar to Hexokinase-	2.2.1.4	major CHO metabolism.degradation.sucrose.hexokinase	v
Os05g0402700	LOC_Os05g33380	K01623	fructose-bisphosphate aldolase, class I [EC:4.1.2.13] | (RAP-DB) Os05g0402700; Similar to Fru	1.3.6	PS.calvin cycle.aldolase	v
Os05g0405000	LOC_Os05g33570	K01006	pyruvate, orthophosphate dikinase [EC:2.7.9.1] | (RAP-DB) Os05g0405000, PPDK, PYRUVATE_ORTHOP	6.5	gluconeogenese/ glyoxylate cycle.pyruvate dikinase	v
Os05g0427800	LOC_Os05g35330	K01601	ribulose-bisphosphate carboxylase large chain [EC:4.1.1.39] | (RAP-DB) Os05g0427800; Similar	1.3.1	PS.calvin cycle.rubisco large subunit	v
Os05g0429000	LOC_Os05g35440	K00600	glycine hydroxymethyltransferase [EC:2.1.2.1] | (RAP-DB) Os05g0429000; Similar to Hydroxymeth	25.1	C1-metabolism.glycine hydroxymethyltransferase	v
Os05g0438600	LOC_Os05g36270	K03841	fructose-1,6-bisphosphatase I [EC:3.1.3.11] | (RAP-DB) Os05g0438600; Fructose-1,6-bisphosphat	1.3.7	PS.calvin cycle.FBPase	v
Os05g0482700	LOC_Os05g40420	K15633	2,3-bisphosphoglycerate-independent phosphoglycerate mutase [EC:5.4.2.12] | (RAP-DB) Os05g048
Os05g0496200	LOC_Os05g41640	K00927	phosphoglycerate kinase [EC:2.7.2.3] | (RAP-DB) Os05g0496200; Similar to 3-phosphoglycerate k	1.3.3	PS.calvin cycle.phosphoglycerate kinase	v
Os05g0522500	LOC_Os05g44760	K00844	hexokinase [EC:2.7.1.1] | (RAP-DB) Os05g0522500, HXK5, HEXOKINASE-5; Similar to Hexokinase 1	2.2.1.4	major CHO metabolism.degradation.sucrose.hexokinase	v
Os05g0524400	LOC_Os05g44922	K00850	6-phosphofructokinase 1 [EC:2.7.1.11] | (RAP-DB) Os05g0524400; Phosphofructokinase family pro	4.2.4	glycolysis.plastid branch.phosphofructokinase (PFK)	v
Os05g0532600	LOC_Os05g45590	K00844	hexokinase [EC:2.7.1.1] | (RAP-DB) Os05g0532600, HEXOKINASE-2, HXK2; Similar to Hexokinase.	2.2.1.4	major CHO metabolism.degradation.sucrose.hexokinase	v
Os05g0533500	LOC_Os05g45710	K00640	serine O-acetyltransferase [EC:2.3.1.30] | (RAP-DB) Os05g0533500; Similar to Serine acetyltra
Os05g0573200	LOC_Os05g49760	K00031	isocitrate dehydrogenase [EC:1.1.1.42] | (RAP-DB) Os05g0573200; Similar to Isocitrate dehydro	8.1.4	TCA / org. transformation.TCA.IDH	v
Os05g0574400	LOC_Os05g49880	K00026	malate dehydrogenase [EC:1.1.1.37] | (RAP-DB) Os05g0574400; Similar to Malate dehydrogenase.	8.1.9	TCA / org. transformation.TCA.malate DH	v
Os06g0105400	LOC_Os06g01630	K00627	pyruvate dehydrogenase E2 component (dihydrolipoamide acetyltransferase) [EC:2.3.1.12] | (RAP	8.1.1.2	TCA / org. transformation.TCA.pyruvate DH.E2	v
Os06g0111500	LOC_Os06g02144	K00033	6-phosphogluconate dehydrogenase [EC:1.1.1.44 1.1.1.343] | (RAP-DB) Os06g0111500; Cytosolic 6	7.1.3	OPP.oxidative PP.6-phosphogluconate dehydrogenase	v
Os06g0133800	LOC_Os06g04270	K00615	transketolase [EC:2.2.1.1] | (RAP-DB) Os06g0133800; Similar to Transferase.	1.3.8	PS.calvin cycle.transketolase	v
Os06g0136600	LOC_Os06g04510	K01689	enolase [EC:4.2.1.11] | (RAP-DB) Os06g0136600; Similar to Enolase 1 (EC 4.2.1.11) (2-phosphog	4.1.13	glycolysis.cytosolic branch.enolase	v
Os06g0149700	LOC_Os06g05690	K01738	cysteine synthase A [EC:2.5.1.47] | (RAP-DB) Os06g0149700; Cysteine synthase (EC 4.2.99.8).
Os06g0149900	LOC_Os06g05700	K01738	cysteine synthase A [EC:2.5.1.47] | (RAP-DB) Os06g0149900; Similar to Cysteine synthase (EC 4
Os06g0151900	LOC_Os06g05860	K00850	6-phosphofructokinase 1 [EC:2.7.1.11] | (RAP-DB) Os06g0151900; Phosphofructokinase family pro	4.2.4	glycolysis.plastid branch.phosphofructokinase (PFK)	v
Os06g0223200	LOC_Os06g11960	K01834	2,3-bisphosphoglycerate-dependent phosphoglycerate mutase [EC:5.4.2.11] | (RAP-DB) Os06g02232	4.3.12	glycolysis.unclear/dually targeted.phosphoglycerate mutase	v
Os06g0246500	LOC_Os06g13720	K00161	pyruvate dehydrogenase E1 component alpha subunit [EC:1.2.4.1] | (RAP-DB) Os06g0246500; Simil	8.1.1.1	TCA / org. transformation.TCA.pyruvate DH.E1	v
Os06g0256500	LOC_Os06g14510	K01810	glucose-6-phosphate isomerase [EC:5.3.1.9] | (RAP-DB) Os06g0256500; Similar to Glucose-6-phos	4.2.3	glycolysis.plastid branch.glucose-6-phosphate isomerase	v
Os06g0303400	LOC_Os06g19960	K01681	aconitate hydratase [EC:4.2.1.3] | (RAP-DB) Os06g0303400; Similar to aconitate hydratase, cyt	8.1.3	TCA / org. transformation.TCA.aconitase	v
Os06g0486800	LOC_Os06g29180	K00122	formate dehydrogenase [EC:1.17.1.9] | (RAP-DB) Os06g0486800, FORMATE_DEHYDROGENASE, FDH; Simi	25	C1-metabolism	v
Os06g0486900	LOC_Os06g29220	K00122	formate dehydrogenase [EC:1.17.1.9] | (RAP-DB) Os06g0486900; Similar to Formate dehydrogenase	25	C1-metabolism	v
Os06g0499900	LOC_Os06g30460	K00627	pyruvate dehydrogenase E2 component (dihydrolipoamide acetyltransferase) [EC:2.3.1.12] | (RAP	8.1.1.2	TCA / org. transformation.TCA.pyruvate DH.E2	v
Os06g0548000	LOC_Os06g35540	K14455	aspartate aminotransferase, mitochondrial [EC:2.6.1.1] | (RAP-DB) Os06g0548000; Aspartate ami
Os06g0564400	LOC_Os06g36830	K01738	cysteine synthase A [EC:2.5.1.47] | (RAP-DB) Os06g0564400; Similar to Cysteine synthase.
Os06g0564500	LOC_Os06g36840	K01738	cysteine synthase A [EC:2.5.1.47] | (RAP-DB) Os06g0564500; Cysteine synthase (EC 4.2.99.8).
Os06g0564700	LOC_Os06g36880	K01738	cysteine synthase A [EC:2.5.1.47] | (RAP-DB) Os06g0564700; Similar to Cysteine synthase (EC 4
Os06g0608700	LOC_Os06g40640	K01623	fructose-bisphosphate aldolase, class I [EC:4.1.2.13] | (RAP-DB) Os06g0608700; Similar to Fru	1.3.6	PS.calvin cycle.aldolase	v
Os06g0611900	LOC_Os06g40940	K00281	glycine dehydrogenase [EC:1.4.4.2] | (RAP-DB) Os06g0611900; Similar to Glycine decarboxylase	1.2.4.1	PS.photorespiration.glycine cleavage.P subunit	v
Os06g0617800	LOC_Os06g41360	K00948	ribose-phosphate pyrophosphokinase [EC:2.7.6.1] | (RAP-DB) Os06g0617800; Ribose-phosphate pyr
Os06g0655100	LOC_Os06g44460	K00058	D-3-phosphoglycerate dehydrogenase / 2-oxoglutarate reductase [EC:1.1.1.95 1.1.1.399] | (RAP-
Os06g0664200	LOC_Os06g45370	K03841	fructose-1,6-bisphosphatase I [EC:3.1.3.11] | (RAP-DB) Os06g0664200; Inositol monophosphatase	1.3.7	PS.calvin cycle.FBPase	v
Os06g0666600	LOC_Os06g45590	K00134	glyceraldehyde 3-phosphate dehydrogenase [EC:1.2.1.12] | (RAP-DB) Os06g0666600; Similar to Gl	4.1.8	glycolysis.cytosolic branch.glyceraldehyde 3-phosphate dehydrogenase (GAP-DH)	v
Os06g0667600	LOC_Os06g45670	K02437	glycine cleavage system H protein | (RAP-DB) Os06g0667600; Similar to Glycine decarboxylase c	1.2.4.4	PS.photorespiration.glycine cleavage.H protein	v
Os06g0668200	LOC_Os06g45710	K00927	phosphoglycerate kinase [EC:2.7.2.3] | (RAP-DB) Os06g0668200; Similar to Phosphoglycerate kin	1.3.3	PS.calvin cycle.phosphoglycerate kinase	v
Os06g0727200	LOC_Os06g51150	K03781	catalase [EC:1.11.1.6] | (RAP-DB) Os06g0727200, CATALASE_B, CATB; Catalase isozyme B (EC 1.11
Os07g0108300	LOC_Os07g01760	K14272	glutamate--glyoxylate aminotransferase [EC:2.6.1.4 2.6.1.2 2.6.1.44] | (RAP-DB) Os07g0108300;
Os07g0134800	LOC_Os07g04240	K00234	succinate dehydrogenase (ubiquinone) flavoprotein subunit [EC:1.3.5.1] | (RAP-DB) Os07g013480	8.1.7	TCA / org. transformation.TCA.succinate dehydrogenase	v
Os07g0152900	LOC_Os07g05820	K11517	(S)-2-hydroxy-acid oxidase [EC:1.1.3.15] | (RAP-DB) Os07g0152900; Similar to Glycolate oxidas	1.2.2	PS.photorespiration.glycolate oxydase	v
Os07g0176900	LOC_Os07g08030	K01807	ribose 5-phosphate isomerase A [EC:5.3.1.6] | (RAP-DB) Os07g0176900; Similar to Ribose-5-phos	7.2.4	OPP.non-reductive PP.ribose 5-phosphate isomerase	v
Os07g0181000	LOC_Os07g08340	K00873	pyruvate kinase [EC:2.7.1.40] | (RAP-DB) Os07g0181000; Similar to Pyruvate kinase isozyme A,	4.2.14	glycolysis.plastid branch.pyruvate kinase (PK)	v
Os07g0188800	LOC_Os07g09060	K00140	malonate-semialdehyde dehydrogenase (acetylating) / methylmalonate-semialdehyde dehydrogenase
Os07g0197100	LOC_Os07g09890	K00844	hexokinase [EC:2.7.1.1] | (RAP-DB) Os07g0197100, HEXOKINASE-4, HXK4; Similar to Hexokinase-4,	2.2.1.4	major CHO metabolism.degradation.sucrose.hexokinase	v
Os07g0406300	LOC_Os07g22350	K00036	glucose-6-phosphate 1-dehydrogenase [EC:1.1.1.49 1.1.1.363] | (RAP-DB) Os07g0406300; Similar	7.1.1	OPP.oxidative PP.G6PD	v
Os07g0410100	LOC_Os07g22720	K00627	pyruvate dehydrogenase E2 component (dihydrolipoamide acetyltransferase) [EC:2.3.1.12] | (RAP	8.1.1.2	TCA / org. transformation.TCA.pyruvate DH.E2	v
Os07g0446800	LOC_Os07g26540	K00844	hexokinase [EC:2.7.1.1] | (RAP-DB) Os07g0446800, HEXOKINASE-1, HXK1; Similar to Hexokinase.	2.2.1.4	major CHO metabolism.degradation.sucrose.hexokinase	v
Os07g0496200	LOC_Os07g31380	K00028	malate dehydrogenase (decarboxylating) [EC:1.1.1.39] | (RAP-DB) Os07g0496200; Similar to NAD-	8.2.10	TCA / org. transformation.other organic acid transformaitons.malic	v
Os07g0521000	LOC_Os07g33680	K00236	succinate dehydrogenase (ubiquinone) cytochrome b560 subunit | (RAP-DB) Os07g0521000; Succina
Os07g0529000	LOC_Os07g34520	K01637	isocitrate lyase [EC:4.1.3.1] | (RAP-DB) Os07g0529000; Similar to Isocitrate lyase (Fragment)	6.9	gluconeogenese/ glyoxylate cycle.isocitrate lyase	v
Os07g0577700	LOC_Os07g38970	K01899	succinyl-CoA synthetase alpha subunit [EC:6.2.1.4 6.2.1.5] | (RAP-DB) Os07g0577700; Succinyl-	8.1.6	TCA / org. transformation.TCA.succinyl-CoA ligase	v
Os07g0604000	LOC_Os07g41280	K01057	6-phosphogluconolactonase [EC:3.1.1.31] | (RAP-DB) Os07g0604000; Similar to 6-phosphogluconol	7.1.2	OPP.oxidative PP.6-phosphogluconolactonase	v
Os07g0616500	LOC_Os07g42440	K11517	(S)-2-hydroxy-acid oxidase [EC:1.1.3.15] | (RAP-DB) Os07g0616500; Similar to (S)-2-hydroxy-ac	1.2.2	PS.photorespiration.glycolate oxydase	v
Os07g0617800	LOC_Os07g42600	K00814	alanine transaminase [EC:2.6.1.2] | (RAP-DB) Os07g0617800; Similar to Alanine aminotransferas
Os07g0621800	LOC_Os07g42924	K00121	S-(hydroxymethyl)glutathione dehydrogenase / alcohol dehydrogenase [EC:1.1.1.284 1.1.1.1] | (
Os07g0630800	LOC_Os07g43700	K00026	malate dehydrogenase [EC:1.1.1.37] | (RAP-DB) Os07g0630800; Similar to Nodule-enhanced malate	6.3	gluconeogenesis.Malate DH	v
Os07g0675000	LOC_Os07g47820	K00249	acyl-CoA dehydrogenase [EC:1.3.8.7] | (RAP-DB) Os07g0675000; Similar to predicted protein.
Os07g0695800	LOC_Os07g49520	K00164	2-oxoglutarate dehydrogenase E1 component [EC:1.2.4.2] | (RAP-DB) Os07g0695800; Similar to 2-	8.1.5	TCA / org. transformation.TCA.2-oxoglutarate dehydrogenase	v
Os08g0120000	LOC_Os08g02640	K00235	succinate dehydrogenase (ubiquinone) iron-sulfur subunit [EC:1.3.5.1] | (RAP-DB) Os08g0120000	8.1.7	TCA / org. transformation.TCA.succinate dehydrogenase	v
Os08g0120600	LOC_Os08g02700	K01623	fructose-bisphosphate aldolase, class I [EC:4.1.2.13] | (RAP-DB) Os08g0120600; Similar to Fru	1.3.6	PS.calvin cycle.aldolase	v
Os08g0126300	LOC_Os08g03290	K00134	glyceraldehyde 3-phosphate dehydrogenase [EC:1.2.1.12] | (RAP-DB) Os08g0126300, GAPC, GLYCERA	4.1.8	glycolysis.cytosolic branch.glyceraldehyde 3-phosphate dehydrogenase (GAP-DH)	v
Os08g0154300	LOC_Os08g05830	K00616	transaldolase [EC:2.2.1.2] | (RAP-DB) Os08g0154300; Aldolase-type TIM barrel domain containin	7.2.2	OPP.non-reductive PP.transaldolase	v
Os08g0366000	LOC_Os08g27840	K01595	phosphoenolpyruvate carboxylase [EC:4.1.1.31] | (RAP-DB) Os08g0366000; Phosphoenolpyruvate ca
Os08g0431300	LOC_Os08g33440	K00627	pyruvate dehydrogenase E2 component (dihydrolipoamide acetyltransferase) [EC:2.3.1.12] | (RAP	8.1.1.2	TCA / org. transformation.TCA.pyruvate DH.E2	v
Os08g0434300	LOC_Os08g33720	K00026	malate dehydrogenase [EC:1.1.1.37] | (RAP-DB) Os08g0434300; Similar to Malate dehydrogenase p	6.3	gluconeogenesis.Malate DH	v
Os08g0439000	LOC_Os08g34050	K00850	6-phosphofructokinase 1 [EC:2.7.1.11] | (RAP-DB) Os08g0439000; Similar to pyrophosphate--fruc	4.2.4	glycolysis.plastid branch.phosphofructokinase (PFK)	v
Os08g0440800	LOC_Os08g34210	K00131	glyceraldehyde-3-phosphate dehydrogenase (NADP+) [EC:1.2.1.9] | (RAP-DB) Os08g0440800; Glycer	1.3.4	PS.calvin cycle.GAP	v
Os08g0447000	LOC_Os08g34720	K00058	D-3-phosphoglycerate dehydrogenase / 2-oxoglutarate reductase [EC:1.1.1.95 1.1.1.399] | (RAP-
Os08g0476400	LOC_Os08g37140	K15634	probable phosphoglycerate mutase [EC:5.4.2.12] | (RAP-DB) Os08g0476400; Similar to phosphogly	4.3.12	glycolysis.unclear/dually targeted.phosphoglycerate mutase	v
Os08g0478800	LOC_Os08g37380	K01810	glucose-6-phosphate isomerase [EC:5.3.1.9] | (RAP-DB) Os08g0478800; Phosphoglucose isomerase	4.2.3	glycolysis.plastid branch.glucose-6-phosphate isomerase	v
Os08g0502700	LOC_Os08g39300	K00830	alanine-glyoxylate transaminase / serine-glyoxylate transaminase / serine-pyruvate transamina	1.2.3	PS.photorespiration.aminotransferases peroxisomal	v
Os08g0536000	LOC_Os08g42410	K00162	pyruvate dehydrogenase E1 component beta subunit [EC:1.2.4.1] | (RAP-DB) Os08g0536000; Simila	8.1.1.1	TCA / org. transformation.TCA.pyruvate DH.E1	v
Os08g0562100	LOC_Os08g44810	K00051	malate dehydrogenase (NADP+) [EC:1.1.1.82] | (RAP-DB) Os08g0562100; Similar to Sorghum chloro	8.2.9	TCA / org. transformation.other organic acid transformaitons.cyt MDH	v
Os09g0252100	LOC_Os09g07830	K00626	acetyl-CoA C-acetyltransferase [EC:2.3.1.9] | (RAP-DB) Os09g0252100; Similar to Acetyl-CoA C-
Os09g0261300	LOC_Os09g08660	K19269	phosphoglycolate phosphatase [EC:3.1.3.18 3.1.3.48] | (RAP-DB) Os09g0261300; Similar to 4-nit	3.99	minor CHO metabolism.misc	v
Os09g0315700	LOC_Os09g14670	K01595	phosphoenolpyruvate carboxylase [EC:4.1.1.31] | (RAP-DB) Os09g0315700; Phosphoenolpyruvate ca
Os09g0370300	LOC_Os09g20440	K00235	succinate dehydrogenase (ubiquinone) iron-sulfur subunit [EC:1.3.5.1] | (RAP-DB) Os09g0370300	8.1.7	TCA / org. transformation.TCA.succinate dehydrogenase	v
Os09g0375000	LOC_Os09g20820	K01689	enolase [EC:4.2.1.11] | (RAP-DB) Os09g0375000; Enolase (EC 4.2.1.11) (Fragment).	4.1.13	glycolysis.cytosolic branch.enolase	v
Os09g0408600	LOC_Os09g24320	K00627	pyruvate dehydrogenase E2 component (dihydrolipoamide acetyltransferase) [EC:2.3.1.12] | (RAP	8.1.1.2	TCA / org. transformation.TCA.pyruvate DH.E2	v
Os09g0415800	LOC_Os09g24910	K00850	6-phosphofructokinase 1 [EC:2.7.1.11] | (RAP-DB) Os09g0415800; Phosphofructokinase family pro	4.2.4	glycolysis.plastid branch.phosphofructokinase (PFK)	v
Os09g0433900	LOC_Os09g26380	K00814	alanine transaminase [EC:2.6.1.2] | (RAP-DB) Os09g0433900; Similar to Alanine aminotransferas
Os09g0446800	LOC_Os09g27420	K01938	formate--tetrahydrofolate ligase [EC:6.3.4.3] | (RAP-DB) Os09g0446800; Similar to Formate--te	25.2	C1-metabolism.formate-tetrahydrofolate ligase	v
Os09g0465600	LOC_Os09g29070	K01810	glucose-6-phosphate isomerase [EC:5.3.1.9] | (RAP-DB) Os09g0465600; Similar to Glucose-6-phos	4.2.3	glycolysis.plastid branch.glucose-6-phosphate isomerase	v
Os09g0479800	LOC_Os09g30240	K00850	6-phosphofructokinase 1 [EC:2.7.1.11] | (RAP-DB) Os09g0479800; Similar to Pyrophosphate-depen	4.2.4	glycolysis.plastid branch.phosphofructokinase (PFK)	v
Os09g0505700	LOC_Os09g32810	K01783	ribulose-phosphate 3-epimerase [EC:5.1.3.1] | (RAP-DB) Os09g0505700; Aldolase-type TIM barrel	1.3.11	PS.calvin cycle.RPE	v
Os09g0509200	LOC_Os09g33500	K00162	pyruvate dehydrogenase E1 component beta subunit [EC:1.2.4.1] | (RAP-DB) Os09g0509200; Simila	8.1.1.1	TCA / org. transformation.TCA.pyruvate DH.E1	v
Os09g0529100	LOC_Os09g35970	K01057	6-phosphogluconolactonase [EC:3.1.1.31] | (RAP-DB) Os09g0529100; 6-phosphogluconolactonase do	7.1.2	OPP.oxidative PP.6-phosphogluconolactonase	v
Os10g0163340	LOC_Os10g08022	K01623	fructose-bisphosphate aldolase, class I [EC:4.1.2.13] | (RAP-DB) Os10g0163340; Similar to Cyt	1.3.6	PS.calvin cycle.aldolase	v
Os10g0167300	LOC_Os10g08550	K01689	enolase [EC:4.2.1.11] | (RAP-DB) Os10g0167300; Similar to Enolase 2 (EC 4.2.1.11) (2-phosphog	4.1.13	glycolysis.cytosolic branch.enolase	v
Os10g0204400	LOC_Os10g13700	K01610	phosphoenolpyruvate carboxykinase (ATP) [EC:4.1.1.49] | (RAP-DB) Os10g0204400; Similar to Pho	6.4	gluconeogenese/ glyoxylate cycle.PEPCK	v
Os10g0356000	LOC_Os10g21268	K01601	ribulose-bisphosphate carboxylase large chain [EC:4.1.1.39] | (RAP-DB) Os10g0356000; Similar	1.3.1	PS.calvin cycle.rubisco large subunit	v
Os10g0390500	LOC_Os10g25130	K00814	alanine transaminase [EC:2.6.1.2] | (RAP-DB) Os10g0390500; Similar to Alanine aminotransferas
Os10g0390600	LOC_Os10g25140	K00814	alanine transaminase [EC:2.6.1.2] | (RAP-DB) Os10g0390600; Similar to Alanine aminotransferas
Os10g0405600	LOC_Os10g26570	K00850	6-phosphofructokinase 1 [EC:2.7.1.11] | (RAP-DB) Os10g0405600; Phosphofructokinase family pro	4.2.4	glycolysis.plastid branch.phosphofructokinase (PFK)	v
Os10g0478200	LOC_Os10g33800	K00025	malate dehydrogenase [EC:1.1.1.37] | (RAP-DB) Os10g0478200; Cytoplasmic malate dehydrogenase.	8.2.9	TCA / org. transformation.other organic acid transformaitons.cyt MDH	v
Os10g0503500	LOC_Os10g35960	K00028	malate dehydrogenase (decarboxylating) [EC:1.1.1.39] | (RAP-DB) Os10g0503500; Similar to NAD-	8.2.10	TCA / org. transformation.other organic acid transformaitons.malic	v
Os10g0516100	LOC_Os10g37180	K02437	glycine cleavage system H protein | (RAP-DB) Os10g0516100; Similar to Glycine cleavage system	1.2.4.4	PS.photorespiration.glycine cleavage.H protein	v
Os10g0552900	LOC_Os10g40540	K05605	3-hydroxyisobutyryl-CoA hydrolase [EC:3.1.2.4] | (RAP-DB) Os10g0552900; Crotonase, core domai
Os10g0571200	LOC_Os10g42100	K00873	pyruvate kinase [EC:2.7.1.40] | (RAP-DB) Os10g0571200; Similar to Pyruvate kinase isozyme G,	4.2.14	glycolysis.plastid branch.pyruvate kinase (PK)	v
Os11g0138600	LOC_Os11g04320	K15634	probable phosphoglycerate mutase [EC:5.4.2.12] | (RAP-DB) Os11g0138600; Similar to Phosphogly	4.3.12	glycolysis.unclear/dually targeted.phosphoglycerate mutase	v
Os11g0148500	LOC_Os11g05110	K00873	pyruvate kinase [EC:2.7.1.40] | (RAP-DB) Os11g0148500; Pyruvate kinase family protein.
Os11g0171300	LOC_Os11g07020	K01623	fructose-bisphosphate aldolase, class I [EC:4.1.2.13] | (RAP-DB) Os11g0171300, ALDP, CHLOROPL	1.3.6	PS.calvin cycle.aldolase	v
Os11g0216000	LOC_Os11g10980	K00873	pyruvate kinase [EC:2.7.1.40] | (RAP-DB) Os11g0216000; Pyruvate kinase family protein.
Os11g0455800	LOC_Os11g26860	K00600	glycine hydroxymethyltransferase [EC:2.1.2.1] | (RAP-DB) Os11g0455800; Similar to Serine hydr	25.1	C1-metabolism.glycine hydroxymethyltransferase	v
Os11g0484500	LOC_Os11g29400	K00033	6-phosphogluconate dehydrogenase [EC:1.1.1.44 1.1.1.343] | (RAP-DB) Os11g0484500; Similar to	7.1.3	OPP.oxidative PP.6-phosphogluconate dehydrogenase	v
Os11g0538900	LOC_Os11g33240	K01647	citrate synthase [EC:2.3.3.1] | (RAP-DB) Os11g0538900; Similar to Citrate synthase.	8.1.2	TCA / org. transformation.TCA.CS	v
Os11g0629500	LOC_Os11g41160	K01079	phosphoserine phosphatase [EC:3.1.3.3] | (RAP-DB) Os11g0629500; Similar to Phosphoserine phos
Os12g0135051	LOC_Os12g04110	K15634	probable phosphoglycerate mutase [EC:5.4.2.12] | (RAP-DB) Os12g0135051; Similar to Phosphogly
Os12g0145700	LOC_Os12g05110	K00873	pyruvate kinase [EC:2.7.1.40] | (RAP-DB) Os12g0145700; Pyruvate kinase family protein.
Os12g0169600	LOC_Os12g07210	K01623	fructose-bisphosphate aldolase, class I [EC:4.1.2.13] | (RAP-DB) Os12g0169600; Similar to Fru
Os12g0182200	LOC_Os12g08170	K00627	pyruvate dehydrogenase E2 component (dihydrolipoamide acetyltransferase) [EC:2.3.1.12] | (RAP	8.1.1.2	TCA / org. transformation.TCA.pyruvate DH.E2	v
Os12g0207600	LOC_Os12g10580	K01601	ribulose-bisphosphate carboxylase large chain [EC:4.1.1.39] | (RAP-DB) Os12g0207600; Similar
Os12g0264500	LOC_Os12g16350	K05605	3-hydroxyisobutyryl-CoA hydrolase [EC:3.1.2.4] | (RAP-DB) Os12g0264500; Similar to CoA-thioes
Os12g0274700	LOC_Os12g17600	K01602	ribulose-bisphosphate carboxylase small chain [EC:4.1.1.39] | (RAP-DB) Os12g0274700, RUBISCO_	1.3.2	PS.calvin cycle.rubisco small subunit	v
Os12g0291100	LOC_Os12g19381	K01602	ribulose-bisphosphate carboxylase small chain [EC:4.1.1.39] | (RAP-DB) Os12g0291100; Similar	1.3.2	PS.calvin cycle.rubisco small subunit	v
Os12g0292400	LOC_Os12g19470	K01602	ribulose-bisphosphate carboxylase small chain [EC:4.1.1.39] | (RAP-DB) Os12g0292400; Similar	1.3.2	PS.calvin cycle.rubisco small subunit	v
Os12g0409000	LOC_Os12g22030	K00600	glycine hydroxymethyltransferase [EC:2.1.2.1] | (RAP-DB) Os12g0409000; Similar to Serine hydr	25.1	C1-metabolism.glycine hydroxymethyltransferase	v
Os12g0502400	LOC_Os12g31820	K01079	phosphoserine phosphatase [EC:3.1.3.3] | (RAP-DB) Os12g0502400; Similar to Phosphoserine phos
Os12g0616900	LOC_Os12g42230	K00162	pyruvate dehydrogenase E1 component beta subunit [EC:1.2.4.1] | (RAP-DB) Os12g0616900; Simila	8.1.1.1	TCA / org. transformation.TCA.pyruvate DH.E1	v
Os12g0625000	LOC_Os12g42980	K01738	cysteine synthase A [EC:2.5.1.47] | (RAP-DB) Os12g0625000; Similar to Cysteine synthase.
Os12g0632700	LOC_Os12g43630	K00026	malate dehydrogenase [EC:1.1.1.37] | (RAP-DB) Os12g0632700; Malate dehydrogenase, glyoxysomal	6.3	gluconeogenesis.Malate DH	v
Os08g0359000	LOC_Os08g27010			1	PS
Os11g0242800	LOC_Os11g13890			1.1.1.1	PS.lightreaction.photosystem II.LHC-II
Os03g0592500	LOC_Os03g39610			1.1.1.1	PS.lightreaction.photosystem II.LHC-II
Os02g0764500	LOC_Os02g52650			1.1.1.1	PS.lightreaction.photosystem II.LHC-II
Os09g0346500	LOC_Os09g17740			1.1.1.1	PS.lightreaction.photosystem II.LHC-II
Os09g0439500	LOC_Os09g26810			1.1.1.1	PS.lightreaction.photosystem II.LHC-II
Os06g0320500	LOC_Os06g21590			1.1.1.1	PS.lightreaction.photosystem II.LHC-II
Os04g0457000	LOC_Os04g38410			1.1.1.1	PS.lightreaction.photosystem II.LHC-II
Os07g0558400	LOC_Os07g37240			1.1.1.1	PS.lightreaction.photosystem II.LHC-II
Os07g0562700	LOC_Os07g37550			1.1.1.1	PS.lightreaction.photosystem II.LHC-II
Os02g0197600	LOC_Os02g10390			1.1.1.1	PS.lightreaction.photosystem II.LHC-II
Os08g0435900	LOC_Os08g33820			1.1.1.1	PS.lightreaction.photosystem II.LHC-II
Os09g0296800	LOC_Os09g12540			1.1.1.1	PS.lightreaction.photosystem II.LHC-II
Os07g0577600	LOC_Os07g38960			1.1.1.1	PS.lightreaction.photosystem II.LHC-II
Os01g0720500	LOC_Os01g52240			1.1.1.1	PS.lightreaction.photosystem II.LHC-II
Os01g0600900	LOC_Os01g41710			1.1.1.1	PS.lightreaction.photosystem II.LHC-II
None	LOC_Os04g16874			1.1.1.2	PS.lightreaction.photosystem II.PSII polypeptide subunits
Os07g0544800	LOC_Os07g36080			1.1.1.2	PS.lightreaction.photosystem II.PSII polypeptide subunits
None	LOC_Os10g21192			1.1.1.2	PS.lightreaction.photosystem II.PSII polypeptide subunits
Os01g0869800	LOC_Os01g64960			1.1.1.2	PS.lightreaction.photosystem II.PSII polypeptide subunits
None	LOC_Os10g39880			1.1.1.2	PS.lightreaction.photosystem II.PSII polypeptide subunits
Os10g0461400	LOC_Os10g32400			1.1.1.2	PS.lightreaction.photosystem II.PSII polypeptide subunits
Os02g0631100	LOC_Os02g42000			1.1.1.2	PS.lightreaction.photosystem II.PSII polypeptide subunits
Os07g0141400	LOC_Os07g04840			1.1.1.2	PS.lightreaction.photosystem II.PSII polypeptide subunits
None	LOC_Os02g24632			1.1.1.2	PS.lightreaction.photosystem II.PSII polypeptide subunits
Os01g0617900	LOC_Os01g43070			1.1.1.2	PS.lightreaction.photosystem II.PSII polypeptide subunits
Os07g0105600	LOC_Os07g01480			1.1.1.2	PS.lightreaction.photosystem II.PSII polypeptide subunits
None	LOC_Os08g15322			1.1.1.2	PS.lightreaction.photosystem II.PSII polypeptide subunits
Os12g0564400	LOC_Os12g37710			1.1.1.2	PS.lightreaction.photosystem II.PSII polypeptide subunits
Os03g0333400	LOC_Os03g21560			1.1.1.2	PS.lightreaction.photosystem II.PSII polypeptide subunits
Os08g0504500	LOC_Os08g39430			1.1.1.2	PS.lightreaction.photosystem II.PSII polypeptide subunits
Os01g0501800	LOC_Os01g31690			1.1.1.2	PS.lightreaction.photosystem II.PSII polypeptide subunits
Os12g0480100	LOC_Os12g29570			1.1.1.2	PS.lightreaction.photosystem II.PSII polypeptide subunits
None	LOC_Os08g35420			1.1.1.2	PS.lightreaction.photosystem II.PSII polypeptide subunits
None	LOC_Os04g16872			1.1.1.2	PS.lightreaction.photosystem II.PSII polypeptide subunits
None	LOC_Os06g39708			1.1.1.2	PS.lightreaction.photosystem II.PSII polypeptide subunits
None	LOC_Os04g16770			1.1.1.2	PS.lightreaction.photosystem II.PSII polypeptide subunits
None	LOC_Os10g21322			1.1.1.2	PS.lightreaction.photosystem II.PSII polypeptide subunits
None	LOC_Os10g21212			1.1.1.2	PS.lightreaction.photosystem II.PSII polypeptide subunits
Os07g0147500	LOC_Os07g05360			1.1.1.2	PS.lightreaction.photosystem II.PSII polypeptide subunits
None	LOC_Os10g21298			1.1.1.2	PS.lightreaction.photosystem II.PSII polypeptide subunits
Os03g0279950	LOC_Os03g17174			1.1.1.2	PS.lightreaction.photosystem II.PSII polypeptide subunits
Os12g0190200	LOC_Os12g08830			1.1.1.2	PS.lightreaction.photosystem II.PSII polypeptide subunits
Os02g0578400	LOC_Os02g36850			1.1.1.2	PS.lightreaction.photosystem II.PSII polypeptide subunits
Os01g0805300	LOC_Os01g59090			1.1.1.2	PS.lightreaction.photosystem II.PSII polypeptide subunits
None	LOC_Os08g15296			1.1.1.2	PS.lightreaction.photosystem II.PSII polypeptide subunits
None	LOC_Os12g19580			1.1.1.2	PS.lightreaction.photosystem II.PSII polypeptide subunits
Os08g0512500	LOC_Os08g40160			1.1.1.2	PS.lightreaction.photosystem II.PSII polypeptide subunits
Os04g0522800	LOC_Os04g44190			1.1.1.2	PS.lightreaction.photosystem II.PSII polypeptide subunits
None	LOC_Os02g24634			1.1.1.2	PS.lightreaction.photosystem II.PSII polypeptide subunits
Os04g0434900	LOC_Os04g35530			1.1.1.2	PS.lightreaction.photosystem II.PSII polypeptide subunits
Os05g0313100	LOC_Os05g24810			1.1.1.2	PS.lightreaction.photosystem II.PSII polypeptide subunits
Os01g0938100	LOC_Os01g71190			1.1.1.2	PS.lightreaction.photosystem II.PSII polypeptide subunits
Os08g0347500	LOC_Os08g25900			1.1.1.2	PS.lightreaction.photosystem II.PSII polypeptide subunits
None	LOC_Os06g39704			1.1.1.2	PS.lightreaction.photosystem II.PSII polypeptide subunits
Os04g0690800	LOC_Os04g59440			1.1.1.2	PS.lightreaction.photosystem II.PSII polypeptide subunits
Os01g0934350	LOC_Os01g70820			1.1.1.2	PS.lightreaction.photosystem II.PSII polypeptide subunits
None	LOC_Os10g41689			1.1.1.2	PS.lightreaction.photosystem II.PSII polypeptide subunits
Os03g0747700	LOC_Os03g53640			1.1.1.2	PS.lightreaction.photosystem II.PSII polypeptide subunits
Os08g0200300	LOC_Os08g10020			1.1.1.2	PS.lightreaction.photosystem II.PSII polypeptide subunits
Os04g0523000	LOC_Os04g44200			1.1.1.2	PS.lightreaction.photosystem II.PSII polypeptide subunits
Os05g0292800	LOC_Os05g22730			1.1.1.2	PS.lightreaction.photosystem II.PSII polypeptide subunits
Os07g0147550	LOC_Os07g05365			1.1.1.2	PS.lightreaction.photosystem II.PSII polypeptide subunits
None	LOC_Os10g21310			1.1.1.2	PS.lightreaction.photosystem II.PSII polypeptide subunits
None	LOC_Os12g10600			1.1.1.2	PS.lightreaction.photosystem II.PSII polypeptide subunits
None	LOC_Os09g04680			1.1.1.2	PS.lightreaction.photosystem II.PSII polypeptide subunits
None	LOC_Os04g16848			1.1.1.2	PS.lightreaction.photosystem II.PSII polypeptide subunits
None	LOC_Os06g39728			1.1.1.2	PS.lightreaction.photosystem II.PSII polypeptide subunits
Os07g0275100	LOC_Os07g17390			1.1.1.2	PS.lightreaction.photosystem II.PSII polypeptide subunits
Os04g0628000	LOC_Os04g53612			1.1.2	PS.lightreaction.photosystem I
Os01g0589800	LOC_Os01g40710			1.1.2.1	PS.lightreaction.photosystem I.LHC-I
Os03g0778100	LOC_Os03g56670			1.1.2.2	PS.lightreaction.photosystem I.PSI polypeptide subunits
Os08g0560900	LOC_Os08g44680			1.1.2.2	PS.lightreaction.photosystem I.PSI polypeptide subunits
None	LOC_Os10g38234			1.1.2.2	PS.lightreaction.photosystem I.PSI polypeptide subunits
Os12g0420400	LOC_Os12g23200			1.1.2.2	PS.lightreaction.photosystem I.PSI polypeptide subunits
Os04g0414700	LOC_Os04g33830			1.1.2.2	PS.lightreaction.photosystem I.PSI polypeptide subunits
Os07g0148900	LOC_Os07g05480			1.1.2.2	PS.lightreaction.photosystem I.PSI polypeptide subunits
None	LOC_Os07g22498			1.1.2.2	PS.lightreaction.photosystem I.PSI polypeptide subunits
None	LOC_Os10g21250			1.1.2.2	PS.lightreaction.photosystem I.PSI polypeptide subunits
None	LOC_Os06g46436			1.1.2.2	PS.lightreaction.photosystem I.PSI polypeptide subunits
None	LOC_Os10g21406			1.1.2.2	PS.lightreaction.photosystem I.PSI polypeptide subunits
None	LOC_Os04g16760			1.1.2.2	PS.lightreaction.photosystem I.PSI polypeptide subunits
None	LOC_Os01g57962			1.1.2.2	PS.lightreaction.photosystem I.PSI polypeptide subunits
Os09g0481200	LOC_Os09g30340			1.1.2.2	PS.lightreaction.photosystem I.PSI polypeptide subunits
Os10g0536500	LOC_Os10g39150			1.1.2.2	PS.lightreaction.photosystem I.PSI polypeptide subunits
Os05g0560000	LOC_Os05g48630			1.1.2.2	PS.lightreaction.photosystem I.PSI polypeptide subunits
Os07g0469100	LOC_Os07g28610			1.1.2.2	PS.lightreaction.photosystem I.PSI polypeptide subunits
None	LOC_Os10g38229			1.1.2.2	PS.lightreaction.photosystem I.PSI polypeptide subunits
Os05g0242400	LOC_Os05g15280			1.1.2.2	PS.lightreaction.photosystem I.PSI polypeptide subunits
None	LOC_Os01g57964			1.1.2.2	PS.lightreaction.photosystem I.PSI polypeptide subunits
None	LOC_Os05g01675			1.1.2.2	PS.lightreaction.photosystem I.PSI polypeptide subunits
Os12g0189400	LOC_Os12g08770			1.1.2.2	PS.lightreaction.photosystem I.PSI polypeptide subunits
None	LOC_Os10g21248			1.1.2.2	PS.lightreaction.photosystem I.PSI polypeptide subunits
Os07g0435300	LOC_Os07g25430			1.1.2.2	PS.lightreaction.photosystem I.PSI polypeptide subunits
Os01g0966200	LOC_Os01g73540			1.1.3	PS.lightreaction.cytochrome b6/f
Os07g0556200	LOC_Os07g37030			1.1.3.1	PS.lightreaction.cytochrome b6/f.iron sulfur subunit
None	LOC_Os10g21326			1.1.3.2	PS.lightreaction.cytochrome b6/f.subunit 4 (PETD)
None	LOC_Os01g57945			1.1.3.2	PS.lightreaction.cytochrome b6/f.subunit 4 (PETD)
None	LOC_Os08g15292			1.1.3.2	PS.lightreaction.cytochrome b6/f.subunit 4 (PETD)
None	LOC_Os04g16844			1.1.3.2	PS.lightreaction.cytochrome b6/f.subunit 4 (PETD)
None	LOC_Os04g16846			1.1.3.3	PS.lightreaction.cytochrome b6/f.cytochrome b6 (CYB6)
None	LOC_Os12g10604			1.1.3.3	PS.lightreaction.cytochrome b6/f.cytochrome b6 (CYB6)
None	LOC_Os10g21324			1.1.3.3	PS.lightreaction.cytochrome b6/f.cytochrome b6 (CYB6)
None	LOC_Os01g57942			1.1.3.3	PS.lightreaction.cytochrome b6/f.cytochrome b6 (CYB6)
None	LOC_Os08g15280			1.1.3.4	PS.lightreaction.cytochrome b6/f.apocytochrome f (CYF)
None	LOC_Os01g65902			1.1.3.4	PS.lightreaction.cytochrome b6/f.apocytochrome f (CYF)
None	LOC_Os06g39738			1.1.3.4	PS.lightreaction.cytochrome b6/f.apocytochrome f (CYF)
None	LOC_Os02g24596			1.1.3.4	PS.lightreaction.cytochrome b6/f.apocytochrome f (CYF)
None	LOC_Os10g21290			1.1.3.4	PS.lightreaction.cytochrome b6/f.apocytochrome f (CYF)
Os01g0673800	LOC_Os01g48300			1.1.4	PS.lightreaction.ATP synthase
None	LOC_Os09g08880			1.1.4.1	PS.lightreaction.ATP synthase.alpha subunit
Os03g0690700	LOC_Os03g48471			1.1.4.1	PS.lightreaction.ATP synthase.alpha subunit
None	LOC_Os06g39756			1.1.4.3	PS.lightreaction.ATP synthase.epsilon chain
None	LOC_Os01g58000			1.1.4.3	PS.lightreaction.ATP synthase.epsilon chain
None	LOC_Os12g19430			1.1.4.3	PS.lightreaction.ATP synthase.epsilon chain
Os10g0355800	LOC_Os10g21264			1.1.4.3	PS.lightreaction.ATP synthase.epsilon chain
Os07g0513000	LOC_Os07g32880			1.1.4.4	PS.lightreaction.ATP synthase.gamma chain
None	LOC_Os10g38276			1.1.4.6	PS.lightreaction.ATP synthase.chloroplastic subunit a
None	LOC_Os10g21236			1.1.4.6	PS.lightreaction.ATP synthase.chloroplastic subunit a
Os02g0750100	LOC_Os02g51470			1.1.4.7	PS.lightreaction.ATP synthase.delta chain
None	LOC_Os09g08464			1.1.4.8	PS.lightreaction.ATP synthase.subunit B (ATPF)
None	LOC_Os10g38272			1.1.4.8	PS.lightreaction.ATP synthase.subunit B (ATPF)
None	LOC_Os04g16748			1.1.4.8	PS.lightreaction.ATP synthase.subunit B (ATPF)
None	LOC_Os10g21238			1.1.4.8	PS.lightreaction.ATP synthase.subunit B (ATPF)
Os03g0278900	LOC_Os03g17070			1.1.4.9	PS.lightreaction.ATP synthase.subunit B_ (ATPX)
Os07g0567400	LOC_Os07g38000			1.1.5	PS.lightreaction.other electron carrier (ox/red)
Os06g0101600	LOC_Os06g01210			1.1.5.1	PS.lightreaction.other electron carrier (ox/red).plastocyanin
Os05g0443500	LOC_Os05g37140			1.1.5.2	PS.lightreaction.other electron carrier (ox/red).ferredoxin
Os02g0834300	LOC_Os02g58740			1.1.5.2	PS.lightreaction.other electron carrier (ox/red).ferredoxin
Os07g0489800	LOC_Os07g30670			1.1.5.2	PS.lightreaction.other electron carrier (ox/red).ferredoxin
Os03g0835900	LOC_Os03g61960			1.1.5.2	PS.lightreaction.other electron carrier (ox/red).ferredoxin
Os04g0412200	LOC_Os04g33630			1.1.5.2	PS.lightreaction.other electron carrier (ox/red).ferredoxin
Os08g0459300	LOC_Os08g35710			1.1.5.2	PS.lightreaction.other electron carrier (ox/red).ferredoxin
Os05g0555300	LOC_Os05g48160			1.1.5.2	PS.lightreaction.other electron carrier (ox/red).ferredoxin
Os08g0104600	LOC_Os08g01380			1.1.5.2	PS.lightreaction.other electron carrier (ox/red).ferredoxin
Os04g0674100	LOC_Os04g57780			1.1.5.2	PS.lightreaction.other electron carrier (ox/red).ferredoxin
Os01g0860601	LOC_Os01g64120			1.1.5.2	PS.lightreaction.other electron carrier (ox/red).ferredoxin
Os03g0213200	LOC_Os03g11450			1.1.5.2	PS.lightreaction.other electron carrier (ox/red).ferredoxin
Os02g0103800	LOC_Os02g01340			1.1.5.3	PS.lightreaction.other electron carrier (ox/red).ferredoxin reductase
Os06g0107700	LOC_Os06g01850			1.1.5.3	PS.lightreaction.other electron carrier (ox/red).ferredoxin reductase
Os02g0277600	LOC_Os02g17700			1.1.5.3	PS.lightreaction.other electron carrier (ox/red).ferredoxin reductase
Os02g0328300	LOC_Os02g22260			1.1.5.4	PS.lightreaction.other electron carrier (ox/red).ferredoxin oxireductase
Os01g0949400	LOC_Os01g72090			1.1.5.4	PS.lightreaction.other electron carrier (ox/red).ferredoxin oxireductase
Os01g0120600	LOC_Os01g03050			1.1.5.4	PS.lightreaction.other electron carrier (ox/red).ferredoxin oxireductase
None	LOC_Os10g21402			1.1.6	PS.lightreaction.NADH DH
Os01g0306800	LOC_Os01g20110			1.1.6	PS.lightreaction.NADH DH
Os05g0348100	LOC_Os05g28090			1.1.6	PS.lightreaction.NADH DH
None	LOC_Os12g19420			1.1.6	PS.lightreaction.NADH DH
None	LOC_Os06g22010			1.1.6	PS.lightreaction.NADH DH
Os02g0291500	LOC_Os02g18940			1.1.6	PS.lightreaction.NADH DH
None	LOC_Os06g46435			1.1.6	PS.lightreaction.NADH DH
None	LOC_Os02g24574			1.1.6	PS.lightreaction.NADH DH
None	LOC_Os10g38212			1.1.6	PS.lightreaction.NADH DH
None	LOC_Os10g21258			1.1.6	PS.lightreaction.NADH DH
Os01g0882500	LOC_Os01g66000			1.1.6	PS.lightreaction.NADH DH
Os04g0539000	LOC_Os04g45600			1.1.6	PS.lightreaction.NADH DH
Os08g0320800	LOC_Os08g23160			1.1.6	PS.lightreaction.NADH DH
None	LOC_Os01g58022			1.1.6	PS.lightreaction.NADH DH
None	LOC_Os01g58024			1.1.6	PS.lightreaction.NADH DH
None	LOC_Os07g22504			1.1.6	PS.lightreaction.NADH DH
Os01g0959900	LOC_Os01g72950			1.1.6	PS.lightreaction.NADH DH
Os05g0480000	LOC_Os05g40180			1.1.30	PS.lightreaction.state transition
Os05g0549100	LOC_Os05g47560			1.1.30	PS.lightreaction.state transition
Os08g0526200	LOC_Os08g41460			1.1.40	PS.lightreaction.cyclic electron flow-chlororespiration
Os03g0847500	LOC_Os03g63010			1.1.40	PS.lightreaction.cyclic electron flow-chlororespiration
Os04g0668900	LOC_Os04g57320			1.1.40	PS.lightreaction.cyclic electron flow-chlororespiration
None	LOC_Os10g21396			1.1.40	PS.lightreaction.cyclic electron flow-chlororespiration
None	LOC_Os04g16854			1.1.40	PS.lightreaction.cyclic electron flow-chlororespiration
None	LOC_Os07g22496			1.1.40	PS.lightreaction.cyclic electron flow-chlororespiration
Os08g0566600	LOC_Os08g45190			1.1.40	PS.lightreaction.cyclic electron flow-chlororespiration
None	LOC_Os06g46438			1.1.40	PS.lightreaction.cyclic electron flow-chlororespiration
Os03g0857400	LOC_Os03g64020			1.1.40	PS.lightreaction.cyclic electron flow-chlororespiration
Os08g0310500	LOC_Os08g21900			1.1.40	PS.lightreaction.cyclic electron flow-chlororespiration
None	LOC_Os10g21418			1.1.40	PS.lightreaction.cyclic electron flow-chlororespiration
None	LOC_Os04g16732			1.1.40	PS.lightreaction.cyclic electron flow-chlororespiration
Os03g0586500	LOC_Os03g38950			1.1.40	PS.lightreaction.cyclic electron flow-chlororespiration
None	LOC_Os10g21398			1.1.40	PS.lightreaction.cyclic electron flow-chlororespiration
None	LOC_Os10g38206			1.1.40	PS.lightreaction.cyclic electron flow-chlororespiration
None	LOC_Os08g15248			1.1.40	PS.lightreaction.cyclic electron flow-chlororespiration
None	LOC_Os07g41300			1.1.40	PS.lightreaction.cyclic electron flow-chlororespiration
None	LOC_Os07g25004			1.1.40	PS.lightreaction.cyclic electron flow-chlororespiration
None	LOC_Os04g16742			1.1.40	PS.lightreaction.cyclic electron flow-chlororespiration
None	LOC_Os10g21394			1.1.40	PS.lightreaction.cyclic electron flow-chlororespiration
None	LOC_Os10g21404			1.1.40	PS.lightreaction.cyclic electron flow-chlororespiration
Os03g0102100	LOC_Os03g01222			1.2	PS.photorespiration
Os12g0420000	LOC_Os12g23150			1.2.1	PS.photorespiration.phosphoglycolate phosphatase
Os08g0198700	LOC_Os08g09860			1.2.2	PS.photorespiration.glycolate oxydase
Os04g0623600	LOC_Os04g53214			1.2.2	PS.photorespiration.glycolate oxydase
Os01g0303000	LOC_Os01g19740			1.3	PS.calvin cycle
Os03g0306800	LOC_Os03g19380			1.3	PS.calvin cycle
None	LOC_Os01g58020			1.3.1	PS.calvin cycle.rubisco large subunit
None	LOC_Os11g32770			1.3.1	PS.calvin cycle.rubisco large subunit
Os10g0442100	LOC_Os10g30550			1.3.3	PS.calvin cycle.phosphoglycerate kinase
Os04g0459500	LOC_Os04g38600			1.3.4	PS.calvin cycle.GAP
Os09g0535000	LOC_Os09g36450			1.3.5	PS.calvin cycle.TPI
Os04g0658300	LOC_Os04g56320			1.3.13	PS.calvin cycle.rubisco interacting
Os11g0707050	LOC_Os11g47980			1.3.13	PS.calvin cycle.rubisco interacting
Os11g0707000	LOC_Os11g47970			1.3.13	PS.calvin cycle.rubisco interacting
Os05g0587200	LOC_Os05g50980			1.3.13	PS.calvin cycle.rubisco interacting
Os09g0411650	LOC_Os09g24530			1.3.13	PS.calvin cycle.rubisco interacting
Os01g0919400	LOC_Os01g69030			2.1.1.1	major CHO metabolism.synthesis.sucrose.SPS
Os02g0184400	LOC_Os02g09170			2.1.1.1	major CHO metabolism.synthesis.sucrose.SPS
Os08g0301500	LOC_Os08g20660			2.1.1.1	major CHO metabolism.synthesis.sucrose.SPS
Os11g0236100	LOC_Os11g12810			2.1.1.1	major CHO metabolism.synthesis.sucrose.SPS
Os06g0643800	LOC_Os06g43630			2.1.1.1	major CHO metabolism.synthesis.sucrose.SPS
Os02g0143100	LOC_Os02g05030			2.1.1.2	major CHO metabolism.synthesis.sucrose.SPP
Os05g0144900	LOC_Os05g05270			2.1.1.2	major CHO metabolism.synthesis.sucrose.SPP
Os01g0376700	LOC_Os01g27880			2.1.1.2	major CHO metabolism.synthesis.sucrose.SPP
Os04g0517400	LOC_Os04g43700			2.1.2	major CHO metabolism.synthesis.starch
Os02g0624400	LOC_Os02g41520			2.1.2	major CHO metabolism.synthesis.starch
Os10g0555100	LOC_Os10g40640			2.1.2	major CHO metabolism.synthesis.starch
Os03g0184300	LOC_Os03g08600			2.1.2	major CHO metabolism.synthesis.starch
Os04g0553800	LOC_Os04g46750			2.1.2	major CHO metabolism.synthesis.starch
Os07g0243200	LOC_Os07g13980			2.1.2.1	major CHO metabolism.synthesis.starch.AGPase
Os01g0633100	LOC_Os01g44220			2.1.2.1	major CHO metabolism.synthesis.starch.AGPase
Os08g0345800	LOC_Os08g25734			2.1.2.1	major CHO metabolism.synthesis.starch.AGPase
Os03g0208900	LOC_Os03g11050			2.1.2.1	major CHO metabolism.synthesis.starch.AGPase
Os05g0580000	LOC_Os05g50380			2.1.2.1	major CHO metabolism.synthesis.starch.AGPase
Os09g0298200	LOC_Os09g12660			2.1.2.1	major CHO metabolism.synthesis.starch.AGPase
Os03g0735000	LOC_Os03g52460			2.1.2.1	major CHO metabolism.synthesis.starch.AGPase
Os05g0533600	LOC_Os05g45720			2.1.2.2	major CHO metabolism.synthesis.starch.starch synthase
Os02g0744700	LOC_Os02g51070			2.1.2.2	major CHO metabolism.synthesis.starch.starch synthase
Os06g0133000	LOC_Os06g04200			2.1.2.2	major CHO metabolism.synthesis.starch.starch synthase
Os10g0437600	LOC_Os10g30156			2.1.2.2	major CHO metabolism.synthesis.starch.starch synthase
None	LOC_Os07g13880			2.1.2.2	major CHO metabolism.synthesis.starch.starch synthase
Os01g0720600	LOC_Os01g52250			2.1.2.2	major CHO metabolism.synthesis.starch.starch synthase
Os07g0412100	LOC_Os07g22930			2.1.2.2	major CHO metabolism.synthesis.starch.starch synthase
Os02g0807100	LOC_Os02g56320			2.1.2.2	major CHO metabolism.synthesis.starch.starch synthase
Os06g0160700	LOC_Os06g06560			2.1.2.2	major CHO metabolism.synthesis.starch.starch synthase
Os08g0191433	LOC_Os08g09230			2.1.2.2	major CHO metabolism.synthesis.starch.starch synthase
Os06g0229800	LOC_Os06g12450			2.1.2.2	major CHO metabolism.synthesis.starch.starch synthase
Os04g0624600	LOC_Os04g53310			2.1.2.2	major CHO metabolism.synthesis.starch.starch synthase
Os10g0207600	LOC_Os10g14040			2.1.2.2	major CHO metabolism.synthesis.starch.starch synthase
Os06g0367100	LOC_Os06g26234			2.1.2.3	major CHO metabolism.synthesis.starch.starch branching
Os06g0726400	LOC_Os06g51084			2.1.2.3	major CHO metabolism.synthesis.starch.starch branching
Os04g0409200	LOC_Os04g33460			2.1.2.3	major CHO metabolism.synthesis.starch.starch branching
Os02g0528200	LOC_Os02g32660			2.1.2.3	major CHO metabolism.synthesis.starch.starch branching
Os08g0520900	LOC_Os08g40930			2.1.2.4	major CHO metabolism.synthesis.starch.debranching
Os05g0393700	LOC_Os05g32710			2.1.2.4	major CHO metabolism.synthesis.starch.debranching
Os07g0171200	LOC_Os07g07550			2.1.2.60	major CHO metabolism.synthesis.starch.ADP Glucose Phosphorylase
Os06g0232200	LOC_Os06g12600			2.2.1.1	major CHO metabolism.degradation.sucrose.fructokinase
Os01g0851000	LOC_Os01g63220			2.2.1.1	major CHO metabolism.degradation.sucrose.fructokinase
Os03g0602600	LOC_Os03g40550			2.2.1.1	major CHO metabolism.degradation.sucrose.fructokinase
Os01g0894300	LOC_Os01g66940			2.2.1.1	major CHO metabolism.degradation.sucrose.fructokinase
Os08g0113100	LOC_Os08g02120			2.2.1.1	major CHO metabolism.degradation.sucrose.fructokinase
Os11g0175400	LOC_Os11g07440			2.2.1.3.1	major CHO metabolism.degradation.sucrose.invertases.neutral
Os04g0432400	LOC_Os04g35280			2.2.1.3.1	major CHO metabolism.degradation.sucrose.invertases.neutral
Os02g0529400	LOC_Os02g32730			2.2.1.3.1	major CHO metabolism.degradation.sucrose.invertases.neutral
Os04g0409900	LOC_Os04g33490			2.2.1.3.1	major CHO metabolism.degradation.sucrose.invertases.neutral
Os02g0125600	LOC_Os02g03320			2.2.1.3.1	major CHO metabolism.degradation.sucrose.invertases.neutral
Os03g0314800	LOC_Os03g20020			2.2.1.3.1	major CHO metabolism.degradation.sucrose.invertases.neutral
Os02g0550600	LOC_Os02g34560			2.2.1.3.1	major CHO metabolism.degradation.sucrose.invertases.neutral
Os01g0332100	LOC_Os01g22900			2.2.1.3.1	major CHO metabolism.degradation.sucrose.invertases.neutral
Os02g0534400	LOC_Os02g33110			2.2.1.3.2	major CHO metabolism.degradation.sucrose.invertases.cell wall
Os04g0664900	LOC_Os04g56930			2.2.1.3.2	major CHO metabolism.degradation.sucrose.invertases.cell wall
Os04g0664800	LOC_Os04g56920			2.2.1.3.2	major CHO metabolism.degradation.sucrose.invertases.cell wall
Os09g0255300	LOC_Os09g08120			2.2.1.3.2	major CHO metabolism.degradation.sucrose.invertases.cell wall
Os01g0966700	LOC_Os01g73580			2.2.1.3.2	major CHO metabolism.degradation.sucrose.invertases.cell wall
Os03g0735800	LOC_Os03g52560			2.2.1.3.2	major CHO metabolism.degradation.sucrose.invertases.cell wall
Os09g0255000	LOC_Os09g08072			2.2.1.3.2	major CHO metabolism.degradation.sucrose.invertases.cell wall
Os04g0413200	LOC_Os04g33720			2.2.1.3.2	major CHO metabolism.degradation.sucrose.invertases.cell wall
Os04g0413500	LOC_Os04g33740			2.2.1.3.2	major CHO metabolism.degradation.sucrose.invertases.cell wall
Os02g0106100	LOC_Os02g01590			2.2.1.3.3	major CHO metabolism.degradation.sucrose.invertases.vacuolar
Os04g0535600	LOC_Os04g45290			2.2.1.3.3	major CHO metabolism.degradation.sucrose.invertases.vacuolar
Os06g0194900	LOC_Os06g09450			2.2.1.5	major CHO metabolism.degradation.sucrose.Susy
Os03g0340500	LOC_Os03g22120			2.2.1.5	major CHO metabolism.degradation.sucrose.Susy
Os03g0401300	LOC_Os03g28330			2.2.1.5	major CHO metabolism.degradation.sucrose.Susy
Os04g0249500	LOC_Os04g17650			2.2.1.5	major CHO metabolism.degradation.sucrose.Susy
Os07g0616800	LOC_Os07g42490			2.2.1.5	major CHO metabolism.degradation.sucrose.Susy
Os04g0309600	LOC_Os04g24430			2.2.1.5	major CHO metabolism.degradation.sucrose.Susy
Os02g0831500	LOC_Os02g58480			2.2.1.5	major CHO metabolism.degradation.sucrose.Susy
Os02g0725100	LOC_Os02g49320			2.2.1.99	major CHO metabolism.degradation.sucrose.misc
Os04g0403300	LOC_Os04g33040			2.2.2.1	major CHO metabolism.degradation.starch.starch cleavage
Os08g0473900	LOC_Os08g36910			2.2.2.1	major CHO metabolism.degradation.starch.starch cleavage
Os01g0715400	LOC_Os01g51754			2.2.2.1	major CHO metabolism.degradation.starch.starch cleavage
Os09g0457400	LOC_Os09g28400			2.2.2.1	major CHO metabolism.degradation.starch.starch cleavage
None	LOC_Os01g70700			2.2.2.1	major CHO metabolism.degradation.starch.starch cleavage
Os06g0713800	LOC_Os06g49970			2.2.2.1	major CHO metabolism.degradation.starch.starch cleavage
Os02g0765400	LOC_Os02g52700			2.2.2.1	major CHO metabolism.degradation.starch.starch cleavage
Os02g0765600	LOC_Os02g52710			2.2.2.1	major CHO metabolism.degradation.starch.starch cleavage
Os08g0473600	LOC_Os08g36900			2.2.2.1	major CHO metabolism.degradation.starch.starch cleavage
Os01g0357400	LOC_Os01g25510			2.2.2.1	major CHO metabolism.degradation.starch.starch cleavage
Os09g0457600	LOC_Os09g28420			2.2.2.1	major CHO metabolism.degradation.starch.starch cleavage
Os07g0543300	LOC_Os07g35940			2.2.2.1.2	major CHO metabolism.degradation.starch.starch cleavage.beta amylase
Os03g0141200	LOC_Os03g04770			2.2.2.1.2	major CHO metabolism.degradation.starch.starch cleavage.beta amylase
Os10g0465700	LOC_Os10g32810			2.2.2.1.2	major CHO metabolism.degradation.starch.starch cleavage.beta amylase
Os09g0569200	LOC_Os09g39570			2.2.2.1.2	major CHO metabolism.degradation.starch.starch cleavage.beta amylase
Os10g0565200	LOC_Os10g41550			2.2.2.1.2	major CHO metabolism.degradation.starch.starch cleavage.beta amylase
Os07g0543100	LOC_Os07g35880			2.2.2.1.2	major CHO metabolism.degradation.starch.starch cleavage.beta amylase
Os02g0129600	LOC_Os02g03690			2.2.2.1.2	major CHO metabolism.degradation.starch.starch cleavage.beta amylase
Os03g0351300	LOC_Os03g22790			2.2.2.1.2	major CHO metabolism.degradation.starch.starch cleavage.beta amylase
Os01g0236800	LOC_Os01g13550			2.2.2.1.2	major CHO metabolism.degradation.starch.starch cleavage.beta amylase
Os07g0667100	LOC_Os07g47120			2.2.2.1.2	major CHO metabolism.degradation.starch.starch cleavage.beta amylase
Os01g0851700	LOC_Os01g63270			2.2.2.2	major CHO metabolism.degradation.starch.starch phosphorylase
Os03g0758100	LOC_Os03g55090			2.2.2.2	major CHO metabolism.degradation.starch.starch phosphorylase
Os12g0297500	LOC_Os12g20150			2.2.2.3	major CHO metabolism.degradation.starch.glucan water dikinase
Os06g0498400	LOC_Os06g30310			2.2.2.3	major CHO metabolism.degradation.starch.glucan water dikinase
Os01g0856900	LOC_Os01g63810			2.2.2.4	major CHO metabolism.degradation.starch.D enzyme
Os05g0446900	LOC_Os05g37450			2.2.2.4	major CHO metabolism.degradation.starch.D enzyme
Os07g0627000	LOC_Os07g43390			2.2.2.4	major CHO metabolism.degradation.starch.D enzyme
Os07g0662900	LOC_Os07g46790			2.2.2.4	major CHO metabolism.degradation.starch.D enzyme
Os04g0602400	LOC_Os04g51330			2.2.2.6	major CHO metabolism.degradation.starch.transporter
Os09g0469400	LOC_Os09g29404			2.2.2.8	major CHO metabolism.degradation.starch.ISA3
Os11g0113100	LOC_Os11g02180			2.2.2.10	major CHO metabolism.degradation.starch.laforin like phosphoglucan phosphatase (SEX4)
Os03g0107800	LOC_Os03g01750			2.2.2.10	major CHO metabolism.degradation.starch.laforin like phosphoglucan phosphatase (SEX4)
Os12g0112500	LOC_Os12g02120			2.2.2.10	major CHO metabolism.degradation.starch.laforin like phosphoglucan phosphatase (SEX4)
Os03g0316200	LOC_Os03g20120			3.1.1.2	minor CHO metabolism.raffinose family.galactinol synthases.putative
Os07g0687900	LOC_Os07g48830			3.1.1.2	minor CHO metabolism.raffinose family.galactinol synthases.putative
Os01g0170000	LOC_Os01g07530			3.1.2.1	minor CHO metabolism.raffinose family.raffinose synthases.known
Os08g0495800	LOC_Os08g38710			3.1.2.2	minor CHO metabolism.raffinose family.raffinose synthases.putative
Os03g0808900	LOC_Os03g59430			3.1.2.2	minor CHO metabolism.raffinose family.raffinose synthases.putative
Os08g0350200	LOC_Os08g26200			3.1.2.2	minor CHO metabolism.raffinose family.raffinose synthases.putative
Os12g0555400	LOC_Os12g36870			3.1.2.2	minor CHO metabolism.raffinose family.raffinose synthases.putative
Os06g0172800	LOC_Os06g07600			3.1.2.2	minor CHO metabolism.raffinose family.raffinose synthases.putative
Os07g0209100	LOC_Os07g10840			3.1.2.2	minor CHO metabolism.raffinose family.raffinose synthases.putative
Os04g0481100	LOC_Os04g40520			3.1.2.2	minor CHO metabolism.raffinose family.raffinose synthases.putative
Os09g0427800	LOC_Os09g25890			3.2.1	minor CHO metabolism.trehalose.TPS
Os02g0790500	LOC_Os02g54820			3.2.1	minor CHO metabolism.trehalose.TPS
Os01g0749400	LOC_Os01g54560			3.2.1	minor CHO metabolism.trehalose.TPS
Os05g0518600	LOC_Os05g44210			3.2.1	minor CHO metabolism.trehalose.TPS
Os08g0445700	LOC_Os08g34580			3.2.1	minor CHO metabolism.trehalose.TPS
Os01g0730300	LOC_Os01g53000			3.2.1	minor CHO metabolism.trehalose.TPS
Os09g0376800	LOC_Os09g20990			3.2.1	minor CHO metabolism.trehalose.TPS
Os09g0397300	LOC_Os09g23350			3.2.1	minor CHO metabolism.trehalose.TPS
Os05g0153500	LOC_Os05g06160			3.2.2	minor CHO metabolism.trehalose.TPP
Os02g0661100	LOC_Os02g44230			3.2.2	minor CHO metabolism.trehalose.TPP
Os06g0222100	LOC_Os06g11840			3.2.2	minor CHO metabolism.trehalose.TPP
Os09g0369400	LOC_Os09g20390			3.2.2	minor CHO metabolism.trehalose.TPP
Os07g0624600	LOC_Os07g43160			3.2.2	minor CHO metabolism.trehalose.TPP
Os08g0409100	LOC_Os08g31630			3.2.2	minor CHO metabolism.trehalose.TPP
Os12g0192800	LOC_Os12g09060			3.2.2	minor CHO metabolism.trehalose.TPP
Os12g0505800	LOC_Os12g32130			3.2.2	minor CHO metabolism.trehalose.TPP
Os10g0553300	LOC_Os10g40550			3.2.2	minor CHO metabolism.trehalose.TPP
Os04g0554000	LOC_Os04g46760			3.2.2	minor CHO metabolism.trehalose.TPP
Os03g0386500	LOC_Os03g26910			3.2.2	minor CHO metabolism.trehalose.TPP
Os02g0661100	LOC_Os02g44235			3.2.2	minor CHO metabolism.trehalose.TPP
Os05g0128900	LOC_Os05g03810			3.2.2	minor CHO metabolism.trehalose.TPP
Os02g0753000	LOC_Os02g51680			3.2.2	minor CHO metabolism.trehalose.TPP
Os10g0553300	LOC_Os10g40555			3.2.2	minor CHO metabolism.trehalose.TPP
Os07g0485000	LOC_Os07g30160			3.2.2	minor CHO metabolism.trehalose.TPP
Os05g0517200	LOC_Os05g44100			3.2.3	minor CHO metabolism.trehalose.potential TPS/TPP
Os08g0414700	LOC_Os08g31980			3.2.3	minor CHO metabolism.trehalose.potential TPS/TPP
Os03g0224300	LOC_Os03g12360			3.2.3	minor CHO metabolism.trehalose.potential TPS/TPP
Os10g0521000	LOC_Os10g37660			3.2.4	minor CHO metabolism.trehalose.trehalase
Os02g0177900	LOC_Os02g08130			3.3	minor CHO metabolism.sugar alcohols
Os02g0523800	LOC_Os02g32370			3.4.2	minor CHO metabolism.myo-inositol.InsP-Kinases
Os04g0661200	LOC_Os04g56580			3.4.2	minor CHO metabolism.myo-inositol.InsP-Kinases
Os03g0192700	LOC_Os03g09250			3.4.3	minor CHO metabolism.myo-inositol.InsP Synthases
Os10g0369900	LOC_Os10g22450			3.4.3	minor CHO metabolism.myo-inositol.InsP Synthases
Os06g0561000	LOC_Os06g36560			3.4.4	minor CHO metabolism.myo-inositol.myo inositol oxygenases
Os02g0169900	LOC_Os02g07350			3.4.5	minor CHO metabolism.myo-inositol.inositol phosphatase
Os03g0587000	LOC_Os03g39000			3.4.5	minor CHO metabolism.myo-inositol.inositol phosphatase
Os08g0524100	LOC_Os08g41270			3.4.5	minor CHO metabolism.myo-inositol.inositol phosphatase
Os07g0191000	LOC_Os07g09330			3.4.5	minor CHO metabolism.myo-inositol.inositol phosphatase
Os09g0322900	LOC_Os09g15400			3.4.5	minor CHO metabolism.myo-inositol.inositol phosphatase
Os04g0658000	LOC_Os04g56290			3.5	minor CHO metabolism.others
Os01g0105900	LOC_Os01g01620			3.5	minor CHO metabolism.others
Os03g0611200	LOC_Os03g41510			3.5	minor CHO metabolism.others
Os10g0573000	LOC_Os10g42240			3.5	minor CHO metabolism.others
Os10g0114300	LOC_Os10g02490			3.5	minor CHO metabolism.others
Os11g0645200	LOC_Os11g42540			3.5	minor CHO metabolism.others
Os09g0567366	LOC_Os09g39390			3.5	minor CHO metabolism.others
Os04g0167800	LOC_Os04g08550			3.5	minor CHO metabolism.others
Os01g0847800	LOC_Os01g62880			3.5	minor CHO metabolism.others
Os05g0569400	LOC_Os05g49430			3.5	minor CHO metabolism.others
Os10g0517400	LOC_Os10g37330			3.5	minor CHO metabolism.others
Os10g0113900	LOC_Os10g02480			3.5	minor CHO metabolism.others
Os07g0142900	LOC_Os07g04990			3.5	minor CHO metabolism.others
Os04g0447600	LOC_Os04g37480			3.5	minor CHO metabolism.others
Os08g0566400	LOC_Os08g45180			3.5	minor CHO metabolism.others
Os04g0447700	LOC_Os04g37490			3.5	minor CHO metabolism.others
Os10g0113100	LOC_Os10g02380			3.5	minor CHO metabolism.others
Os04g0603000	LOC_Os04g51390			3.5	minor CHO metabolism.others
Os03g0737701	LOC_Os03g52760			3.5	minor CHO metabolism.others
Os08g0241600	LOC_Os08g14330			3.5	minor CHO metabolism.others
Os05g0185700	LOC_Os05g09370			3.5	minor CHO metabolism.others
Os01g0847600	LOC_Os01g62860			3.5	minor CHO metabolism.others
Os12g0600400	LOC_Os12g40830			3.5	minor CHO metabolism.others
Os10g0465900	LOC_Os10g32830			3.5	minor CHO metabolism.others
Os12g0131100	LOC_Os12g03720			3.5	minor CHO metabolism.others
Os04g0458300	LOC_Os04g38530			3.5	minor CHO metabolism.others
Os10g0155500	LOC_Os10g06720			3.5	minor CHO metabolism.others
Os01g0857300	LOC_Os01g63840			3.5	minor CHO metabolism.others
Os11g0133700	LOC_Os11g03900			3.5	minor CHO metabolism.others
Os01g0847700	LOC_Os01g62870			3.5	minor CHO metabolism.others
Os02g0575800	LOC_Os02g36600			3.5	minor CHO metabolism.others
Os02g0123500	LOC_Os02g03100			3.5	minor CHO metabolism.others
Os03g0164700	LOC_Os03g06880			3.5	minor CHO metabolism.others
Os02g0176900	LOC_Os02g08030			3.5	minor CHO metabolism.others
Os01g0658700	LOC_Os01g46950			3.5	minor CHO metabolism.others
Os03g0381000	LOC_Os03g26430			3.5	minor CHO metabolism.others
Os01g0101200	LOC_Os01g01120			3.5	minor CHO metabolism.others
Os03g0237100	LOC_Os03g13390			3.5	minor CHO metabolism.others
Os05g0456300	LOC_Os05g38230			3.5	minor CHO metabolism.others
Os04g0447500	LOC_Os04g37470			3.5	minor CHO metabolism.others
Os01g0665400	LOC_Os01g47550			3.5	minor CHO metabolism.others
Os07g0143000	LOC_Os07g05000			3.5	minor CHO metabolism.others
Os09g0327400	LOC_Os09g15820			3.5	minor CHO metabolism.others
Os04g0458600	LOC_Os04g38540			3.5	minor CHO metabolism.others
Os05g0474600	LOC_Os05g39690			3.5	minor CHO metabolism.others
Os11g0484000	LOC_Os11g29370			3.5	minor CHO metabolism.others
Os11g0276300	LOC_Os11g17610			3.5	minor CHO metabolism.others
Os04g0568600	LOC_Os04g48020			3.5	minor CHO metabolism.others
Os12g0538300	LOC_Os12g35290			3.5	minor CHO metabolism.others
Os03g0128100	LOC_Os03g03610			3.6	minor CHO metabolism.callose
Os01g0533500	LOC_Os01g34930			3.6	minor CHO metabolism.callose
Os02g0247000	LOC_Os02g14900			3.6	minor CHO metabolism.callose
Os02g0832500	LOC_Os02g58560			3.6	minor CHO metabolism.callose
None	LOC_Os01g33960			3.6	minor CHO metabolism.callose
Os06g0182300	LOC_Os06g08380			3.6	minor CHO metabolism.callose
Os06g0728800	LOC_Os06g51270			3.6	minor CHO metabolism.callose
Os01g0899387	LOC_Os01g67364			3.6	minor CHO metabolism.callose
Os01g0533100	LOC_Os01g34900			3.6	minor CHO metabolism.callose
Os01g0672500	LOC_Os01g48200			3.6	minor CHO metabolism.callose
Os01g0754200	LOC_Os01g55040			3.6	minor CHO metabolism.callose
Os06g0112800	LOC_Os06g02260			3.6	minor CHO metabolism.callose
Os01g0533100	LOC_Os01g34890			3.6	minor CHO metabolism.callose
Os01g0533000	LOC_Os01g34880			3.6	minor CHO metabolism.callose
Os07g0409200	LOC_Os07g22650			3.7	minor CHO metabolism.sugar kinases
Os12g0633000	LOC_Os12g43664			3.7	minor CHO metabolism.sugar kinases
Os07g0640200	LOC_Os07g44660			3.7	minor CHO metabolism.sugar kinases
Os03g0239933	LOC_Os03g13690			3.8.1	minor CHO metabolism.galactose.galactokinases
Os03g0832600	LOC_Os03g61710			3.8.1	minor CHO metabolism.galactose.galactokinases
Os10g0492900	LOC_Os10g35070			3.8.2	minor CHO metabolism.galactose.alpha-galactosidases
Os10g0493600	LOC_Os10g35110			3.8.2	minor CHO metabolism.galactose.alpha-galactosidases
Os01g0518500	LOC_Os01g33420			3.8.2	minor CHO metabolism.galactose.alpha-galactosidases
Os07g0679300	LOC_Os07g48160			3.8.2	minor CHO metabolism.galactose.alpha-galactosidases
Os07g0452100	LOC_Os07g26900			3.8.2	minor CHO metabolism.galactose.alpha-galactosidases
Os07g0212400	LOC_Os07g11150			4.1.6	glycolysis.cytosolic branch.fructose-2,6-bisphosphatase (Fru2,6BisPase)
Os08g0367300	LOC_Os08g28010			4.1.6	glycolysis.cytosolic branch.fructose-2,6-bisphosphatase (Fru2,6BisPase)
Os05g0164100	LOC_Os05g07130			4.1.6	glycolysis.cytosolic branch.fructose-2,6-bisphosphatase (Fru2,6BisPase)
Os10g0195100	LOC_Os10g11870			4.1.6	glycolysis.cytosolic branch.fructose-2,6-bisphosphatase (Fru2,6BisPase)
Os02g0129000	LOC_Os02g03640			4.1.6	glycolysis.cytosolic branch.fructose-2,6-bisphosphatase (Fru2,6BisPase)
None	LOC_Os09g02540			4.1.10	glycolysis.cytosolic branch.aldolase
Os12g0536000	LOC_Os12g35040			4.1.12	glycolysis.cytosolic branch.phosphoglycerate mutase
Os04g0102500	LOC_Os04g01230			4.1.12	glycolysis.cytosolic branch.phosphoglycerate mutase
Os06g0109000	LOC_Os06g01950			4.1.12	glycolysis.cytosolic branch.phosphoglycerate mutase
Os05g0141700	LOC_Os05g04960			4.1.12	glycolysis.cytosolic branch.phosphoglycerate mutase
Os04g0517500	LOC_Os04g43710			4.1.16	glycolysis.cytosolic branch.phospho-enol-pyruvate carboxylase kinase (PPCK)
Os06g0127300	LOC_Os06g03682			4.1.16	glycolysis.cytosolic branch.phospho-enol-pyruvate carboxylase kinase (PPCK)
Os07g0447800	LOC_Os07g26610			4.2.2	glycolysis.plastid branch.phosphoglucomutase (PGM)
Os06g0476200	LOC_Os06g28194			4.2.2	glycolysis.plastid branch.phosphoglucomutase (PGM)
Os01g0738800	LOC_Os01g53680			4.2.4	glycolysis.plastid branch.phosphofructokinase (PFK)
Os11g0138400	LOC_Os11g04300			4.3.12	glycolysis.unclear/dually targeted.phosphoglycerate mutase
Os01g0237100	LOC_Os01g13570			4.3.12	glycolysis.unclear/dually targeted.phosphoglycerate mutase
Os12g0135100	LOC_Os12g04120			4.3.12	glycolysis.unclear/dually targeted.phosphoglycerate mutase
Os11g0150100	LOC_Os11g05260			4.3.12	glycolysis.unclear/dually targeted.phosphoglycerate mutase
Os03g0432100	LOC_Os03g31750			6.5	gluconeogenese/ glyoxylate cycle.pyruvate dikinase
Os08g0547100	LOC_Os08g43370			7.1.2	OPP.oxidative PP.6-phosphogluconolactonase
Os06g0258900	LOC_Os06g14740			7.1.3	OPP.oxidative PP.6-phosphogluconate dehydrogenase
Os01g0742300	LOC_Os01g53910			7.1.3	OPP.oxidative PP.6-phosphogluconate dehydrogenase
Os06g0677400	LOC_Os06g46372			7.1.3	OPP.oxidative PP.6-phosphogluconate dehydrogenase
Os05g0565500	LOC_Os05g49070			7.1.3	OPP.oxidative PP.6-phosphogluconate dehydrogenase
Os03g0784700	LOC_Os03g57120			7.3	OPP.electron transfer
Os07g0147900	LOC_Os07g05400			7.3	OPP.electron transfer
Os07g0170100	LOC_Os07g07470			8.1.1.1	TCA / org. transformation.TCA.pyruvate DH.E1
Os11g0623601	LOC_Os11g40750			8.1.2	TCA / org. transformation.TCA.CS
Os08g0191100	LOC_Os08g09200			8.1.3	TCA / org. transformation.TCA.aconitase
Os02g0125100	LOC_Os02g03260			8.2.3	TCA / org. transformation.other organic acid transformaitons.aconitase
Os11g0696200	LOC_Os11g47330			8.2.11	TCA / org. transformation.other organic acid transformaitons.atp-citrate lyase
Os01g0300200	LOC_Os01g19450			8.2.11	TCA / org. transformation.other organic acid transformaitons.atp-citrate lyase
Os11g0693800	LOC_Os11g47120			8.2.11	TCA / org. transformation.other organic acid transformaitons.atp-citrate lyase
Os12g0566300	LOC_Os12g37870			8.2.11	TCA / org. transformation.other organic acid transformaitons.atp-citrate lyase
Os02g0173900	LOC_Os02g07760			8.2.99	TCA / org. transformation.other organic acid transformaitons.misc
Os01g0639900	LOC_Os01g45274			8.3	TCA / org. transformation.carbonic anhydrases
Os09g0464000	LOC_Os09g28910			8.3	TCA / org. transformation.carbonic anhydrases
Os09g0454500	LOC_Os09g28150			8.3	TCA / org. transformation.carbonic anhydrases
Os12g0153500	LOC_Os12g05730			8.3	TCA / org. transformation.carbonic anhydrases
Os04g0412500	LOC_Os04g33660			8.3	TCA / org. transformation.carbonic anhydrases
Os09g0454400	LOC_Os09g28130			8.3	TCA / org. transformation.carbonic anhydrases
Os11g0153200	LOC_Os11g05510			8.3	TCA / org. transformation.carbonic anhydrases
Os06g0610100	LOC_Os06g40770			8.3	TCA / org. transformation.carbonic anhydrases
Os11g0153200	LOC_Os11g05520			8.3	TCA / org. transformation.carbonic anhydrases
Os08g0424100	LOC_Os08g32840			8.3	TCA / org. transformation.carbonic anhydrases
Os08g0470700	LOC_Os08g36680			8.3	TCA / org. transformation.carbonic anhydrases
Os08g0423600	LOC_Os08g32780			8.3	TCA / org. transformation.carbonic anhydrases
Os02g0533300	LOC_Os02g33030			8.3	TCA / org. transformation.carbonic anhydrases
Os08g0470200	LOC_Os08g36630			8.3	TCA / org. transformation.carbonic anhydrases
Os08g0423500	LOC_Os08g32750			8.3	TCA / org. transformation.carbonic anhydrases
Os01g0640000	LOC_Os01g45290			8.3	TCA / org. transformation.carbonic anhydrases
Os02g0762100	LOC_Os02g52450			25	C1-metabolism
Os02g0761900	LOC_Os02g52430			25	C1-metabolism
Os01g0722800	LOC_Os01g52460			25	C1-metabolism
Os12g0446900	LOC_Os12g26060			25	C1-metabolism
Os02g0139200	LOC_Os02g04660			25	C1-metabolism
Os02g0672600	LOC_Os02g45110			25	C1-metabolism
Os11g0484400	LOC_Os11g29390			25	C1-metabolism
Os07g0618500	LOC_Os07g42632			25.3	C1-metabolism.dihydropteridine diphosphokinase
Os12g0168000	LOC_Os12g07020			25.4	C1-metabolism.5-formyltetrahydrofolate cyclo-ligase
Os07g0578600	LOC_Os07g39070			25.4	C1-metabolism.5-formyltetrahydrofolate cyclo-ligase
Os09g0327300	LOC_Os09g15810			25.5	C1-metabolism.Methylenetetrahydrofolate dehydrogenase & Methenyltetrahydrofolate cyclohydrolase
Os05g0150800	LOC_Os05g05830			25.5	C1-metabolism.Methylenetetrahydrofolate dehydrogenase & Methenyltetrahydrofolate cyclohydrolase
Os02g0120900	LOC_Os02g02850			25.5	C1-metabolism.Methylenetetrahydrofolate dehydrogenase & Methenyltetrahydrofolate cyclohydrolase
Os04g0662700	LOC_Os04g56710			25.7	C1-metabolism.GTP cyclohydrolase I
Os10g0503200	LOC_Os10g35940			25.8	C1-metabolism.tetrahydrofolate synthase
Os03g0111100	LOC_Os03g02030			25.8	C1-metabolism.tetrahydrofolate synthase
Os12g0623800	LOC_Os12g42870			25.8	C1-metabolism.tetrahydrofolate synthase
Os09g0560500	LOC_Os09g38759			25.9	C1-metabolism.dihydroneopterin aldolase
Os06g0154600	LOC_Os06g06100			25.9	C1-metabolism.dihydroneopterin aldolase
Os08g0556200	LOC_Os08g44210			25.9	C1-metabolism.dihydroneopterin aldolase
Os07g0562400	LOC_Os07g37530			34.2	transport.sugars
Os04g0511400	LOC_Os04g43210			34.2	transport.sugars
Os02g0229400	LOC_Os02g13560			34.2	transport.sugars
Os12g0133300	LOC_Os12g03950			34.2	transport.sugars
Os09g0361400	LOC_Os09g19734			34.2	transport.sugars
Os06g0297600	LOC_Os06g19380			34.2	transport.sugars
Os07g0573700	LOC_Os07g38610			34.2	transport.sugars
Os11g0620400	LOC_Os11g40540			34.2	transport.sugars
Os05g0567800	LOC_Os05g49270			34.2	transport.sugars
Os03g0202200	LOC_Os03g10510			34.2	transport.sugars
Os06g0141100	LOC_Os06g04900			34.2	transport.sugars
Os09g0452300	LOC_Os09g27900			34.2	transport.sugars
Os11g0135900	LOC_Os11g04104			34.2	transport.sugars
Os10g0539900	LOC_Os10g39440			34.2	transport.sugars
Os10g0561300	LOC_Os10g41190			34.2	transport.sugars
Os05g0567700	LOC_Os05g49260			34.2	transport.sugars
Os03g0218400	LOC_Os03g11900			34.2	transport.sugars
Os10g0579200	LOC_Os10g42830			34.2	transport.sugars
Os03g0101300	LOC_Os03g01170			34.2	transport.sugars
Os07g0582500	LOC_Os07g39360			34.2	transport.sugars
Os02g0573300	LOC_Os02g36390			34.2	transport.sugars
Os02g0274900	LOC_Os02g17500			34.2	transport.sugars
Os07g0582850	LOC_Os07g39400			34.2	transport.sugars
Os12g0133100	LOC_Os12g03899			34.2	transport.sugars
Os11g0136400	LOC_Os11g04150			34.2	transport.sugars
Os04g0525900	LOC_Os04g44430			34.2	transport.sugars
Os04g0529800	LOC_Os04g44750			34.2	transport.sugars
Os04g0679000	LOC_Os04g58220			34.2	transport.sugars
Os04g0453200	LOC_Os04g37990			34.2	transport.sugars
Os07g0581000	LOC_Os07g39280			34.2	transport.sugars
Os01g0330600	LOC_Os01g22710			34.2	transport.sugars
Os07g0151200	LOC_Os07g05640			34.2	transport.sugars
Os04g0452600	LOC_Os04g37970			34.2	transport.sugars
Os05g0396000	LOC_Os05g32900			34.2	transport.sugars
Os12g0514000	LOC_Os12g32940			34.2	transport.sugars
None	LOC_Os12g04640			34.2	transport.sugars
Os07g0106200	LOC_Os07g01560			34.2	transport.sugars
Os09g0268300	LOC_Os09g09520			34.2	transport.sugars
Os02g0724500	LOC_Os02g49260			34.2	transport.sugars
Os03g0128932	LOC_Os03g03680			34.2	transport.sugars
Os05g0579000	LOC_Os05g50280			34.2	transport.sugars
Os11g0637100	LOC_Os11g41840			34.2	transport.sugars
Os09g0394500	LOC_Os09g23110			34.2	transport.sugars
Os01g0588200	LOC_Os01g40570			34.2	transport.sugars
Os04g0679050	LOC_Os04g58230			34.2	transport.sugars
Os01g0133400	LOC_Os01g04190			34.2	transport.sugars
Os01g0898900	LOC_Os01g67330			34.2	transport.sugars
Os02g0832100	LOC_Os02g58530			34.2	transport.sugars
Os09g0297300	LOC_Os09g12590			34.2	transport.sugars
Os02g0573500	LOC_Os02g36414			34.2	transport.sugars
Os10g0360100	LOC_Os10g21590			34.2	transport.sugars
Os04g0452700	LOC_Os04g37980			34.2	transport.sugars
Os04g0491700	LOC_Os04g41460			34.2	transport.sugars
Os04g0453233	LOC_Os04g38026			34.2	transport.sugars
Os03g0137500	LOC_Os03g04460			34.2	transport.sugars
Os11g0135300	LOC_Os11g04060			34.2	transport.sugars
Os09g0416200	LOC_Os09g24924			34.2	transport.sugars
Os02g0160400	LOC_Os02g06540			34.2	transport.sugars
Os11g0643800	LOC_Os11g42430			34.2	transport.sugars
Os07g0559700	LOC_Os07g37320			34.2	transport.sugars
Os01g0567500	LOC_Os01g38670			34.2	transport.sugars
Os07g0131600	LOC_Os07g03960			34.2	transport.sugars
Os07g0562300	LOC_Os07g37510			34.2	transport.sugars
Os06g0523400	LOC_Os06g33210			34.2	transport.sugars
Os11g0637200	LOC_Os11g41850			34.2	transport.sugars
Os02g0574500	LOC_Os02g36490			34.2	transport.sugars
Os02g0604300	LOC_Os02g39200			34.2	transport.sugars
Os02g0574100	LOC_Os02g36450			34.2	transport.sugars
Os04g0454200	LOC_Os04g38220			34.2	transport.sugars
Os01g0567600	LOC_Os01g38680			34.2	transport.sugars
Os12g0512100	LOC_Os12g32760			34.2	transport.sugars
Os12g0133000	LOC_Os12g03870			34.2	transport.sugars
Os01g0268100	LOC_Os01g16260			34.2	transport.sugars
Os01g0199350	LOC_Os01g10240			34.2	transport.sugars
Os04g0490600	LOC_Os04g41320			34.2	transport.sugars
Os08g0178200	LOC_Os08g08070			34.2	transport.sugars
None	LOC_Os11g41870			34.2	transport.sugars
Os01g0279400	LOC_Os01g17214			34.2	transport.sugars
Os04g0453266	LOC_Os04g38010			34.2	transport.sugars
Os03g0823100	LOC_Os03g60820			34.2	transport.sugars
Os03g0363600	LOC_Os03g24870			34.2	transport.sugars
Os03g0594400	LOC_Os03g39710			34.2	transport.sugars
Os03g0197200	LOC_Os03g10100			34.2	transport.sugars
Os03g0826300	LOC_Os03g61100			34.2	transport.sugars
Os11g0475600	LOC_Os11g28610			34.2	transport.sugars
Os05g0536200	LOC_Os05g45950			34.2	transport.sugars
Os12g0132500	LOC_Os12g03830			34.2	transport.sugars
Os07g0561800	LOC_Os07g37454			34.2	transport.sugars
Os11g0594000	LOC_Os11g38160			34.2	transport.sugars
Os08g0107400	LOC_Os08g01610			34.2	transport.sugars
Os02g0574000	LOC_Os02g36440			34.2	transport.sugars
Os01g0715500	LOC_Os01g51770			34.2	transport.sugars
Os12g0132800	LOC_Os12g03860			34.2	transport.sugars
None	LOC_Os10g40950			34.2	transport.sugars
Os07g0131200	LOC_Os07g03910			34.2	transport.sugars
None	LOC_Os10g13440			34.2	transport.sugars
Os03g0197100	LOC_Os03g10090			34.2	transport.sugars
Os03g0363500	LOC_Os03g24860			34.2	transport.sugars
Os07g0582400	LOC_Os07g39350			34.2	transport.sugars
Os07g0206600	LOC_Os07g10590			34.2	transport.sugars
Os01g0966900	LOC_Os01g73590			34.2	transport.sugars
Os03g0170900	LOC_Os03g07480			34.2.1	transport.sugars.sucrose
Os12g0641400	LOC_Os12g44380			34.2.1	transport.sugars.sucrose
Os10g0404500	LOC_Os10g26470			34.2.1	transport.sugars.sucrose
Os02g0576600	LOC_Os02g36700			34.2.1	transport.sugars.sucrose
Os02g0827200	LOC_Os02g58080			34.2.1	transport.sugars.sucrose

## Sheet: Table S4
Table S4. Anatomical expression data and cluster information.
locus_id	Cluster	Leaf (138)	Flag_leaf (137)	Root (141)	Shoot(172)	SAM (27)	Panicle (100)	Anther (43)	Pollen (15)	Ovary/stigma (26)	Seed (22)	Embryo (45)	Endosperm (15)
LOC_Os01g01120	A	10.2578	10.5544	7.21122	11.0393	8.22573	7.43632	6.50308	5.32053	7.61393	7.39147	7.21081	6.93488
LOC_Os01g11054	A	10.0796	10.6571	8.49877	9.46583	3.13379	4.3856	5.96087	4.5685	7.20138	5.04296	6.89968	6.15059
LOC_Os01g12830	A	9.39828	9.27325	8.75654	9.76075	8.17735	8.06651	8.08844	8.52864	7.66007	7.84211	8.09193	8.1317
LOC_Os01g13570	A	12.4592	12.1959	6.26502	10.7708	7.90586	7.66329	6.69937	7.17336	9.19417	8.57111	7.36482	7.60672
LOC_Os01g19740	A	14.3824	14.3024	6.85468	13.4449	8.47801	8.75708	9.71585	5.766	10.6649	13.4462	9.15647	11.5872
LOC_Os01g22900	A	12.9569	12.6846	10.1202	11.9099	8.94596	10.487	11.744	12.9889	10.3432	11.5069	9.50392	10.9098
LOC_Os01g39270	A	10.5015	10.6125	9.37847	10.3544	9.50501	9.00015	9.14123	8.46822	9.42954	9.61184	9.24437	9.82099
LOC_Os01g40710	A	12.9843	13.0589	8.39629	12.6558	9.41911	9.47804	9.77514	6.87376	10.5515	11.5955	9.05325	11.5785
LOC_Os01g43070	A	11.9617	11.7131	8.69614	11.4272	10.1449	9.94465	8.68596	5.76171	9.91008	9.45478	9.91304	9.18132
LOC_Os01g48300	A	12.2787	11.944	8.39072	11.0946	8.73481	8.9515	8.80026	7.62152	9.52391	9.00639	9.17041	9.2065
LOC_Os01g48990	A	12.851	12.6716	10.5955	12.6015	8.82698	8.14099	8.37169	11.8271	7.43813	9.69085	8.66748	10.4088
LOC_Os01g51410	A	13.973	14.3581	11.9525	14.2155	12.1133	10.5934	10.2582	11.3152	10.1956	11.0709	11.0512	10.4489
LOC_Os01g53910	A	9.59826	9.66265	8.72182	9.20695	8.4681	8.48408	8.85097	8.65906	8.85964	9.25681	8.42665	9.66613
LOC_Os01g55950	A	12.1224	12.5093	7.34619	10.3238	7.53442	8.14683	8.20628	7.69882	7.11891	10.5812	7.32485	7.77711
LOC_Os01g59090	A	11.7118	11.4195	5.42061	11.4947	8.05272	8.55266	8.0078	6.81451	9.36605	7.88481	8.50076	7.37727
LOC_Os01g64660	A	9.39332	9.4678	5.85608	8.14388	5.04791	6.39287	8.01844	7.22661	6.83228	8.67545	8.53016	10.6919
LOC_Os01g64960	A	12.9831	13.7148	5.60352	13.191	8.33132	6.74824	7.81956	5.0869	8.60094	9.29549	8.3976	7.74167
LOC_Os01g66000	A	11.502	12.007	4.55429	11.049	5.3976	5.4628	5.50575	5.04293	5.69027	7.8771	6.01042	6.4593
LOC_Os01g71190	A	11.1622	11.8098	6.34346	12.3423	9.44424	8.34598	7.73946	6.86137	8.5187	8.36999	8.37792	7.31589
LOC_Os01g72950	A	12.6263	13.059	6.49658	11.9425	8.19284	8.28546	7.51015	7.04712	8.83145	8.39854	8.02171	8.06232
LOC_Os01g73540	A	10.8459	11.3693	5.14035	10.5597	7.58679	7.46744	6.48178	4.73485	8.51544	8.02385	6.92579	6.93263
LOC_Os01g74650	A	13.6229	13.9962	12.1667	13.844	12.5124	12.2241	12.1059	10.6973	12.6786	12.015	11.8551	11.7754
LOC_Os02g01150	A	13.9282	14.199	5.88692	13.1735	8.60077	8.4716	7.32492	6.39067	8.16075	10.3717	8.28209	9.5336
LOC_Os02g01340	A	12.8674	13.3266	4.0467	12.1921	6.6534	5.7653	6.29111	4.86581	7.91158	8.32647	6.12938	6.40179
LOC_Os02g03260	A	12.2172	12.0476	11.1428	11.7907	10.9299	10.7453	10.7506	10.069	10.695	11.8448	11.2749	12.6462
LOC_Os02g07350	A	11.6371	11.413	9.23858	10.8825	9.61111	9.50091	9.14502	8.44311	9.91972	9.30921	10.0088	10.1915
LOC_Os02g08130	A	11.459	11.5248	11.0112	11.5829	9.88792	10.1512	10.6078	9.70662	10.6413	11.1369	10.0782	10.9261
LOC_Os02g13560	A	11.7419	11.5996	10.4182	11.6351	11.4094	9.95437	9.80042	7.43758	10.2103	9.60822	10.6843	9.37941
LOC_Os02g22260	A	12.6648	12.7123	9.25052	12.6409	11.1231	10.4006	9.70684	8.50753	10.4	9.16468	9.64436	8.03733
LOC_Os02g24574	A	7.00186	10.1266	4.95438	8.95157	4.62509	6.65674	8.44976	6.17047	10.8737	10.0464	8.89713	5.85567
LOC_Os02g32730	A	12.6307	12.5824	10.8287	12.3817	10.6791	10.773	11.4472	12.3677	10.933	11.1301	10.5029	11.4096
LOC_Os02g33030	A	9.96545	10.3586	4.71004	9.88157	8.64757	6.16201	5.24874	5.26846	5.70452	6.44896	6.33191	6.57236
LOC_Os02g36450	A	8.15399	7.98143	4.3695	7.84275	4.98535	4.41672	4.56842	4.32422	4.54953	5.51895	4.52591	4.22835
LOC_Os02g36850	A	10.4813	11.5522	5.89957	9.89822	7.03676	6.49613	6.36973	6.57304	6.1749	7.90705	7.1859	7.69591
LOC_Os02g47020	A	14.2061	14.4411	6.52627	13.8697	8.7035	6.71657	7.86476	5.34759	8.49948	10.3648	7.14179	8.23199
LOC_Os02g51470	A	12.4808	12.8775	7.99247	12.7386	9.35443	9.17894	9.33032	9.65236	10.77	9.55166	9.19203	8.88829
LOC_Os02g52450	A	10.0405	10.5808	7.44204	10.8091	7.9195	5.86236	7.07362	6.9771	6.47354	9.1457	8.45972	10.3531
LOC_Os02g52650	A	11.8398	12.3265	4.34685	12.2361	7.45631	5.37891	6.75375	4.66972	8.4764	7.98274	7.30115	6.71185
LOC_Os02g56320	A	7.13417	8.29475	4.80764	7.27092	7.69001	6.94503	6.99556	5.86655	6.89712	7.76314	7.15503	7.22182
LOC_Os03g01170	A	7.25243	7.59951	5.42206	7.77696	5.39582	5.76028	5.0868	5.08468	5.45583	5.50922	5.48273	4.4317
LOC_Os03g01222	A	10.0744	10.0566	8.26818	9.21354	8.48105	7.0601	8.06783	8.24403	8.37083	7.9247	7.919	8.1192
LOC_Os03g01750	A	13.2042	13.2935	11.3929	12.4277	11.3672	11.0936	11.9807	13.3768	11.2016	12.083	11.3093	11.508
LOC_Os03g03910	A	14.7404	14.9612	7.04662	13.9303	8.02238	7.13689	6.68443	6.40912	8.13056	11.3493	8.99814	10.7475
LOC_Os03g07300	A	14.0982	14.0137	10.5623	13.7979	9.76922	9.81041	9.62513	10.4044	9.8898	10.8535	10.3331	10.9789
LOC_Os03g07480	A	10.429	10.436	8.15508	10.1701	8.05132	7.34015	7.8279	9.25808	8.70845	11.3265	9.57619	11.6901
LOC_Os03g10100	A	8.60266	10.1304	6.79873	8.6603	6.44841	6.36361	6.08123	6.89768	6.02615	8.57451	6.9812	7.46907
LOC_Os03g16050	A	12.8331	13.0726	6.12096	12.4811	7.92826	6.71648	5.95164	4.7523	6.96602	9.2187	7.14543	7.68705
LOC_Os03g17070	A	14.3721	14.3993	9.40562	14.0953	10.6794	10.7081	10.148	8.279	11.1267	11.613	10.8933	10.4041
LOC_Os03g17174	A	11.1482	12.399	6.30376	10.5445	7.07687	7.12421	6.0847	6.47275	7.3257	8.81741	7.14409	7.65761
LOC_Os03g21560	A	12.1139	12.4305	5.5954	12.542	9.53917	7.72321	7.8437	7.34219	9.4435	9.03401	8.86036	8.03049
LOC_Os03g24860	A	10.9417	11.3701	7.54999	11.1987	9.00127	8.92861	8.80324	9.52214	9.42438	8.00319	8.96803	7.92907
LOC_Os03g29950	A	9.37971	9.50209	4.4736	9.02873	7.49273	5.00987	4.50376	4.84612	7.95123	6.45462	5.35494	3.61794
LOC_Os03g38950	A	14.373	13.8657	7.7966	12.5633	7.01201	8.01904	9.48602	5.55851	9.6077	12.5169	9.40261	11.8232
LOC_Os03g52460	A	12.543	12.826	5.6411	12.5993	9.64652	9.36017	8.414	9.05436	8.94927	11.6258	8.47276	11.7932
LOC_Os03g53640	A	10.2161	10.6575	7.02989	10.286	8.48673	7.76422	7.38913	5.34521	8.83675	7.72891	7.9575	4.94334
LOC_Os03g56280	A	14.1481	14.5321	10.6038	13.769	8.72454	8.76991	9.6917	9.38839	10.519	11.1339	9.89911	11.1227
LOC_Os03g56869	A	9.29052	9.6676	5.54855	9.01618	6.89869	6.70766	6.05493	6.58402	7.3165	6.46875	5.46604	5.70111
LOC_Os03g57220	A	13.7841	14.295	6.43199	13.0635	7.15846	6.66789	9.45178	9.53784	8.88293	9.9136	7.93603	10.4713
LOC_Os03g59430	A	8.88326	9.53122	8.19221	8.25921	6.57166	7.59491	9.84748	7.90508	7.04244	10.2123	9.7049	9.71307
LOC_Os03g60820	A	10.9756	11.1941	9.92832	11.2204	9.77077	10.2402	10.5078	11.0466	9.66934	9.22267	9.56387	8.85352
LOC_Os03g63010	A	9.60707	9.14999	7.36778	8.3286	8.10349	7.20778	7.9298	8.62163	7.84397	7.53311	9.35394	8.06826
LOC_Os03g64020	A	13.8243	13.5886	7.4101	13.4835	10.0064	9.28687	8.81302	6.88969	9.87294	10.6991	8.93709	9.50677
LOC_Os04g16680	A	13.8737	14.2547	5.74619	13.7934	9.39683	6.51445	7.39704	5.59197	9.09182	10.6121	8.44585	8.85202
LOC_Os04g33490	A	9.48042	9.84626	7.89932	8.91788	8.49507	8.16939	8.31761	7.28502	8.03906	10.2811	8.72885	11.6015
LOC_Os04g33660	A	9.27579	9.88372	7.88169	9.98589	8.70565	8.62028	6.28101	9.47029	5.5786	7.24614	5.62943	6.33516
LOC_Os04g35280	A	10.3473	10.4646	5.76432	10.4749	5.94072	5.30337	7.35978	6.90016	5.71874	7.58919	6.16148	5.81604
LOC_Os04g41340	A	13.51	13.7826	6.87328	13.3307	7.58393	7.98	7.58429	7.27731	7.06137	9.07807	6.78288	9.07395
LOC_Os04g44190	A	8.85148	8.90125	8.44103	7.53765	6.52886	7.65595	8.6505	7.80296	7.99835	7.76033	6.02914	7.79937
LOC_Os04g44200	A	8.34856	8.89773	4.66268	7.70124	5.40194	5.85995	5.26397	5.58806	6.09655	4.05721	5.13358	3.86251
LOC_Os04g45600	A	11.9986	12.419	6.64456	11.7692	7.27554	7.55447	7.20683	6.85119	7.11603	8.3506	7.63857	8.8097
LOC_Os04g53230	A	13.9016	14.2617	12.31	14.2518	11.7561	10.8602	10.5534	10.4148	10.599	11.0575	10.6488	10.3924
LOC_Os04g56320	A	10.1783	10.6619	3.63148	10.0943	6.58678	6.89163	6.7959	7.19924	7.74574	7.29262	7.33743	6.94716
LOC_Os04g56710	A	10.9898	11.894	10.0206	11.7594	9.65638	9.75741	9.90698	10.4611	9.91163	10.0593	10.0404	9.77451
LOC_Os04g57780	A	9.01814	8.4568	7.07588	7.78621	7.25857	7.84495	7.4488	8.15146	7.48716	7.95866	7.73796	8.25683
LOC_Os05g05830	A	11.2011	11.4424	10.509	11.3576	10.541	9.43318	9.44967	8.88427	9.05623	10.1187	9.50276	10.2528
LOC_Os05g07130	A	12.3719	12.9156	9.38908	12.1112	7.97588	8.87465	9.46008	9.53881	9.33573	9.53604	8.97836	8.79272
LOC_Os05g22730	A	12.5625	12.9094	8.00649	12.6495	9.40331	9.37539	8.80446	6.91351	9.83378	9.57798	9.06898	7.35593
LOC_Os05g28090	A	11.3543	11.6567	4.07574	10.5704	5.3724	5.45155	4.68134	5.70163	5.04004	7.70724	4.69104	5.93084
LOC_Os05g40180	A	8.93716	9.36716	6.85341	8.82201	7.18339	7.09672	6.78714	8.04203	7.02504	7.16848	6.64886	6.77393
LOC_Os05g41640	A	14.2557	14.3095	10.2007	14.339	11.498	11.2238	10.6229	10.2144	11.4173	11.491	11.2357	11.6806
LOC_Os05g45710	A	11.9931	13.0541	11.8765	12.609	11.6339	11.6471	11.364	10.125	11.7293	11.2616	10.6468	10.4869
LOC_Os05g45720	A	9.84998	10.0581	8.55501	9.35098	9.20169	8.78794	9.55317	9.89787	9.12472	9.9754	8.89568	10.2272
LOC_Os05g47560	A	12.1654	11.7597	9.08494	12.1863	9.53795	9.56231	9.58922	7.99422	9.93103	10.0496	9.44448	9.16309
LOC_Os05g48160	A	12.2206	12.3801	7.87935	11.8884	8.23243	9.02152	9.06624	11.0744	9.0504	9.58006	8.89628	9.36256
LOC_Os06g01850	A	13.7762	14.0456	6.08343	13.2057	8.18615	8.4671	7.2106	6.65208	8.84246	9.26427	7.91333	8.47304
LOC_Os06g01950	A	8.71636	9.62978	5.76071	8.36085	4.31911	4.66871	5.37722	8.34993	4.96374	6.8646	4.382	7.97299
LOC_Os06g04270	A	14.3332	14.5958	13.4334	14.4503	12.8133	12.1201	12.3014	11.6298	12.2357	12.3898	12.1574	11.6921
LOC_Os06g04510	A	12.7768	12.262	10.4147	11.6344	7.28122	7.31994	8.82782	9.86128	7.42562	9.52414	7.73876	8.34918
LOC_Os06g12600	A	11.433	11.4726	10.3825	11.4587	10.5044	10.184	9.23469	5.78356	10.1094	9.85868	10.0911	9.48357
LOC_Os06g28194	A	12.0049	12.0873	2.99542	9.56224	2.7637	2.74322	4.21991	4.33257	3.47917	4.90011	2.82691	1.91525
LOC_Os06g30310	A	11.9824	11.9654	10.2334	11.6467	10.8715	10.3649	11.4431	12.2484	11.2833	11.8623	11.0427	10.916
LOC_Os06g36840	A	11.4342	12.1483	5.6936	11.4901	9.46109	9.22389	8.77814	7.03065	9.82362	9.1415	8.28464	7.3756
LOC_Os06g40640	A	13.6912	14.1057	7.87594	13.6484	7.59554	8.60938	8.4671	7.44529	9.08515	10.9424	9.43931	10.3284
LOC_Os06g45370	A	10.6676	11.273	7.50927	10.6835	8.66576	8.57239	7.42269	8.14572	8.40313	7.90044	7.84655	7.87783
LOC_Os07g01760	A	14.0635	14.4696	11.2659	13.8636	10.2026	9.46917	9.43809	11.2549	9.3933	11.0175	9.69871	10.3273
LOC_Os07g04990	A	13.0468	12.8295	3.72331	12.1884	5.55229	6.04162	7.94502	5.51828	8.54533	8.07351	6.11714	6.40533
LOC_Os07g05000	A	12.5702	12.6088	5.99893	11.8825	7.87141	8.07938	7.67594	5.34609	9.56425	8.63003	7.72287	7.29255
LOC_Os07g05640	A	8.76577	9.25148	8.21754	8.65657	6.67956	7.30292	9.71717	7.72569	9.27043	8.8325	7.8365	8.28233
LOC_Os07g05820	A	14.0016	14.2532	8.77673	13.6104	8.99434	8.72443	8.6456	10.2599	8.56395	11.5551	9.21809	10.334
LOC_Os07g08030	A	13.1735	13.1741	11.3773	13.2332	10.3894	10.1086	10.778	9.34885	10.4193	10.6148	10.3601	10.8289
LOC_Os07g22650	A	8.31897	8.9362	3.94815	7.9101	6.10765	5.84016	6.41354	5.67274	6.43844	5.97725	5.05979	4.37955
LOC_Os07g30670	A	11.6855	12.2502	4.9879	9.74544	6.45797	7.19404	6.47963	5.43152	6.70787	8.47912	6.46418	7.81635
LOC_Os07g32880	A	12.8571	13.5053	7.78415	13.3342	9.5582	9.43458	9.00167	6.82706	9.55273	9.33147	8.98716	8.21794
LOC_Os07g37030	A	14.5928	14.7204	8.47273	14.1974	10.8053	10.5562	9.68969	7.42085	10.7235	11.8173	10.4524	10.5992
LOC_Os07g37530	A	4.64198	5.59024	3.26667	5.98915	4.18559	2.80126	2.75937	3.93238	2.93609	3.924	3.28048	2.70571
LOC_Os07g38000	A	7.74164	8.24335	6.47247	8.65696	7.67452	7.21273	6.01793	6.38843	6.83232	6.77389	7.15655	6.3718
LOC_Os07g42632	A	9.44469	9.50435	9.11975	9.38089	8.90117	8.63349	9.05944	9.37971	9.07339	9.28578	9.20085	9.46913
LOC_Os07g48830	A	10.9715	9.35003	7.89162	9.70943	7.86826	8.65733	11.0007	6.9165	9.39887	11.4655	8.96906	10.6607
LOC_Os08g25900	A	10.6005	10.7726	7.02983	10.4201	8.95058	8.89504	8.14385	7.31926	9.11871	8.2357	8.24067	7.99653
LOC_Os08g27010	A	13.4845	13.5559	5.37342	12.7983	8.23669	8.1435	7.68059	7.30974	9.22248	9.52709	8.66747	8.59955
LOC_Os08g33720	A	12.7355	12.0919	11.9513	12.3983	11.2736	11.0004	11.888	12.2825	11.4745	12.1508	11.5592	12.1661
LOC_Os08g36680	A	4.7105	6.40977	2.06966	3.19928	1.67252	1.78959	2.29343	2.88669	3.08734	3.82202	4.71942	5.03474
LOC_Os08g39300	A	14.2991	14.4999	8.57963	13.3186	5.47492	7.11257	8.33261	5.09737	8.27757	11.1278	7.10613	7.56937
LOC_Os08g39430	A	9.30698	9.51602	4.27614	9.19121	6.51364	6.03814	5.78676	4.18627	6.01142	6.774	6.51761	6.01341
LOC_Os08g40160	A	12.2684	11.9164	7.02782	12.1164	8.75813	8.18439	9.28146	7.75214	9.65576	8.46342	8.42708	7.23813
LOC_Os08g41460	A	13.0613	13.4835	9.53603	12.8356	10.5947	10.3877	9.86284	8.8717	10.6565	10.614	10.1119	9.52146
LOC_Os08g45180	A	10.7023	11.0038	8.8702	11.166	9.80936	10.1252	9.34153	7.72298	9.37367	9.16177	8.27337	8.00654
LOC_Os08g45190	A	11.6069	12.4934	6.1689	12.3398	8.60936	7.92864	9.15383	6.95652	10.21	8.9072	8.56241	7.7366
LOC_Os09g09520	A	9.45833	10.5984	4.26687	8.3428	4.21492	4.68328	5.46036	4.9315	5.28606	6.32813	5.09021	4.7584
LOC_Os09g12540	A	10.8852	11.5417	6.00748	11.0213	8.90026	8.83741	7.76613	5.48698	9.16273	7.79198	7.99082	6.70069
LOC_Os09g15820	A	11.4292	10.9104	10.3794	11.1896	9.71143	9.05239	10.0854	11.1911	9.03055	9.62486	9.24702	8.70338
LOC_Os09g23110	A	12.0899	11.7232	9.05839	11.6075	10.167	10.0197	10.1253	7.39462	10.4941	9.99017	10.0377	10.0367
LOC_Os09g24320	A	10.9531	10.871	9.03476	10.591	8.51656	8.86295	8.79358	10.1596	9.83385	9.50605	9.28481	9.1315
LOC_Os09g24530	A	10.4455	10.7157	4.4291	9.83436	7.40544	6.47441	7.04661	7.39798	7.83579	6.5616	7.37241	5.94953
LOC_Os09g24924	A	10.3211	10.5023	8.62478	9.64597	6.96137	7.49248	8.08976	7.49146	10.1732	9.96349	8.58862	9.0578
LOC_Os09g26810	A	10.9728	12.3335	5.47499	11.481	8.2951	7.33418	7.47389	5.88111	8.1898	8.50175	7.0079	6.52774
LOC_Os09g28910	A	12.7975	12.7333	11.0955	12.6306	10.5832	10.425	12.1042	12.9439	10.7676	11.198	10.4355	10.5366
LOC_Os09g36450	A	13.8042	13.7568	12.6154	13.9456	12.6264	12.1367	11.4753	11.7592	12.0746	11.8232	12.4867	12.502
LOC_Os09g39390	A	12.8128	13.0076	8.5428	12.4165	9.47561	9.43921	8.82714	8.42433	9.67981	9.9963	9.55733	9.73795
LOC_Os10g02480	A	12.8291	13.0332	8.18065	11.4237	3.99688	4.56588	5.3738	6.41106	5.83324	10.6557	5.85432	6.80561
LOC_Os10g02490	A	8.78609	9.22971	6.70445	7.59182	5.24252	5.22118	5.18749	6.19561	5.53388	8.08881	6.4227	5.30307
LOC_Os10g21290	A	6.63128	9.19114	4.71478	7.72523	4.91693	6.33246	7.01003	5.84697	8.58299	7.74818	7.15876	4.48928
LOC_Os10g35940	A	9.61176	10.1369	7.28801	9.78622	7.68349	7.41933	8.01257	8.54633	8.1476	7.16742	8.10162	7.67429
LOC_Os10g37180	A	13.29	13.7384	4.8938	13.5266	10.4883	8.03071	6.20658	5.39679	7.18442	8.84505	7.20563	7.20891
LOC_Os10g39150	A	12.4957	13.4118	6.03314	11.9431	4.68642	6.05986	4.96154	5.45758	6.50574	10.5695	6.13037	8.65171
LOC_Os10g42240	A	11.3168	11.6947	7.47666	11.255	9.38459	9.05638	9.37969	9.20425	9.68735	9.11673	8.90609	8.86057
LOC_Os11g04150	A	7.74648	8.49014	3.76254	7.97473	3.69279	4.01716	4.67875	4.9039	5.45354	5.54798	4.63546	3.51627
LOC_Os11g05260	A	12.0031	11.9884	6.37883	11.2677	7.86104	7.62474	6.89052	6.01138	7.9092	8.81085	7.71014	9.13329
LOC_Os11g38160	A	6.87289	6.76927	6.32534	7.09815	5.73672	5.91919	5.92148	7.54032	6.15456	6.72878	6.12019	7.10902
LOC_Os11g47980	A	7.57056	7.46207	5.11918	6.40482	5.17193	5.39651	4.50788	5.94712	4.81628	5.64109	5.08391	5.28557
LOC_Os12g07210	A	8.85744	10.8362	2.26534	9.07789	2.13053	2.70666	3.0677	4.7137	3.50908	4.05378	2.48266	2.01543
LOC_Os12g17600	A	14.5265	14.7244	8.15457	14.1146	10.8014	9.76914	9.60847	6.10983	9.35037	11.319	8.99283	10.0887
LOC_Os12g23200	A	6.9613	8.46708	1.37952	8.31394	5.70641	3.2703	4.37513	3.17465	5.41629	5.11989	3.67472	1.67837
LOC_Os12g29570	A	10.7367	11.0838	6.98896	10.8298	8.92945	8.4391	9.6712	7.72088	8.65166	7.99066	6.95196	6.27469
LOC_Os12g32940	A	9.60037	7.49272	6.47492	9.83892	3.11885	4.0368	5.49254	5.32777	10.2455	9.4294	5.98138	9.94937
LOC_Os01g31690	B	14.9735	15.0261	8.16265	14.8011	12.7322	10.6517	10.6785	6.76523	12.3607	12.8605	10.7079	9.99291
LOC_Os01g41710	B	14.7463	14.8231	9.76982	14.8527	14.508	11.6005	12.1062	7.04394	12.5176	14.1302	9.82861	11.0936
LOC_Os01g52240	B	11.371	13.2233	8.88567	14.1325	12.001	10.0883	8.57527	7.00663	8.52403	10.6645	9.433	8.23125
LOC_Os01g58000	B	9.7821	10.9015	6.39626	9.27196	5.61884	8.34183	9.27707	8.01989	10.9237	10.3865	9.50319	7.94611
LOC_Os01g58020	B	14.4509	15.0558	8.69392	14.6438	10.7608	11.361	10.9662	8.08651	12.4997	13.4235	12.3922	10.4438
LOC_Os02g10390	B	14.4708	14.3648	7.75111	14.239	12.993	10.8037	9.55902	6.21658	12.1369	12.6867	10.637	10.6996
LOC_Os02g35500	B	11.846	11.5731	11.3624	12.2379	11.5914	11.1035	11.1996	10.0004	11.4081	10.0717	10.0864	8.00857
LOC_Os02g51070	B	10.3461	10.4457	7.98907	11.2153	10.1379	8.63369	7.34217	6.11266	9.19434	7.54978	8.94208	7.17226
LOC_Os03g03720	B	13.7389	14.0733	6.19215	13.8073	9.82292	8.69187	9.7064	5.57202	11.5144	10.5675	9.39668	8.45527
LOC_Os03g10090	B	12.3537	13.2745	8.96796	13.1241	13.3083	12.9643	10.9449	6.74147	11.8293	11.7705	9.62513	6.63759
LOC_Os03g19380	B	12.9498	13.136	7.92756	13.0159	12.3595	10.749	9.15683	6.24035	11.3917	11.7181	10.9835	8.91341
LOC_Os03g39610	B	14.1502	14.0092	6.44467	14.1633	13.4005	10.8288	10.1968	6.37802	10.8974	12.139	9.73666	8.31292
LOC_Os03g56670	B	14.4991	14.5003	5.81355	14.218	12.1192	10.2692	9.21777	4.43953	10.9346	11.5989	9.35092	9.37311
LOC_Os04g16760	B	9.84961	12.9138	5.31156	11.9147	7.01439	6.95154	8.16766	6.55069	9.94652	9.82697	8.34332	6.61209
LOC_Os04g16770	B	12.0417	13.0168	7.02991	11.2889	6.94971	8.37381	9.50768	8.78689	11.4848	11.0626	9.92356	10.1014
LOC_Os04g33830	B	14.1005	14.3065	7.14429	14.1301	12.7756	10.4638	9.92419	5.79543	11.1342	12.2033	9.49709	9.49258
LOC_Os04g38410	B	14.3231	14.4001	9.23867	14.5128	13.8587	11.6269	11.8437	8.19032	13.1248	12.2517	12.5128	10.7277
LOC_Os04g38600	B	13.5004	13.9986	5.85281	13.92	10.1456	8.19633	8.96422	5.69836	10.1798	9.85043	8.50158	7.74774
LOC_Os04g59440	B	10.9838	10.728	5.80641	11.4231	8.37318	6.75885	7.56046	3.96454	8.547	7.59584	7.14677	5.31611
LOC_Os05g48630	B	14.2993	14.0905	7.32991	14.1473	11.1868	8.99667	9.79863	7.84718	10.0242	11.338	9.9238	10.0837
LOC_Os06g01210	B	14.7049	14.7769	8.71036	14.506	13.5769	11.8832	11.9849	5.54368	13.6398	13.7927	11.9036	10.7634
LOC_Os06g21590	B	14.0522	13.8668	8.00444	13.904	12.0757	9.4827	9.26544	6.1855	10.4952	11.2365	9.42041	9.05443
LOC_Os07g04840	B	14.35	14.5367	6.54521	14.29	12.5217	11.2991	10.1488	5.1107	11.925	11.8172	10.2249	9.26684
LOC_Os07g05360	B	11.9246	12.9271	6.96448	11.5249	11.8003	7.842	5.13773	6.00256	6.92672	13.0724	5.96718	8.00392
LOC_Os07g05480	B	14.2803	14.4405	7.26533	14.3371	12.8575	10.2942	9.66623	6.77528	9.7268	11.1846	9.02614	8.84449
LOC_Os07g25430	B	14.1571	13.9917	6.99473	14.097	11.5685	9.81439	9.47897	6.56159	11.1413	11.1573	9.73013	8.68771
LOC_Os07g36080	B	14.6459	14.6491	9.26777	14.5404	12.7887	11.4983	11.4837	8.45954	11.8607	12.7366	11.0185	10.6296
LOC_Os07g37240	B	13.4181	13.8982	6.7131	13.8437	11.8262	8.92875	9.38283	8.07882	10.5533	11.0073	8.87586	8.74658
LOC_Os07g37550	B	13.4819	13.323	7.93077	13.9488	12.4736	9.41114	10.0459	9.87616	10.1022	10.715	9.7638	8.84379
LOC_Os07g43700	B	8.88819	9.90015	4.93341	10.2349	7.82395	6.39535	5.37511	4.98324	6.61178	6.17575	6.44925	4.08577
LOC_Os08g01380	B	14.0222	14.0798	5.72222	14.1981	11.5161	9.20339	8.90681	4.77375	10.8016	10.3204	8.55898	8.61379
LOC_Os08g10020	B	15.259	15.1635	7.58106	14.71	12.6516	10.5833	11.1758	8.3265	13.0468	13.9096	9.89906	11.1397
LOC_Os08g27840	B	13.5272	13.2998	11.8417	13.2561	12.3629	11.7643	12.2209	7.56103	12.7721	11.7219	10.7815	10.6626
LOC_Os08g33820	B	13.9491	13.8857	7.50129	13.8585	12.1993	9.80315	9.91911	7.71955	10.4278	12.112	8.98317	9.28448
LOC_Os08g44680	B	14.7481	14.5643	8.81872	14.6083	12.7944	11.5936	11.4397	8.31945	11.5353	12.2801	10.4428	9.87377
LOC_Os11g07020	B	14.6994	14.924	7.85969	14.6676	11.8302	9.73833	10.3621	8.82786	10.3704	12.1819	9.99548	9.57358
LOC_Os11g13890	B	13.1709	13.3612	7.96284	13.8375	12.0615	9.4115	9.80342	8.56944	10.6536	10.6557	10.1488	8.32752
LOC_Os11g47970	B	14.2663	14.4451	6.28637	14.2887	9.66139	8.38243	8.23637	5.9211	11.1344	11.2316	8.18588	8.90853
LOC_Os12g08770	B	14.1147	14.4366	6.94458	14.2428	12.6203	10.1151	10.2699	8.56773	10.448	12.4391	8.84061	9.16396
LOC_Os12g19381	B	14.8774	15.1356	8.78682	14.5827	11.0214	8.8622	10.5679	5.97952	12.126	12.4965	10.5731	10.4929
LOC_Os12g19470	B	14.3616	14.8198	7.68556	14.3963	10.1595	8.24733	8.69902	5.78389	10.5267	11.7269	8.74997	9.63239
LOC_Os01g14580	C	10.5918	10.634	11.0086	10.7173	10.5999	10.8838	11.4224	8.38979	11.1822	10.7761	10.8631	10.0899
LOC_Os01g16260	C	10.759	10.3493	10.6486	10.565	8.42253	9.86387	11.0199	8.02335	9.7846	11.3082	10.5798	10.1795
LOC_Os01g54560	C	10.9393	10.561	11.1461	11.4742	10.1694	11.08	11.4646	9.25584	11.5569	10.9147	10.8527	10.3591
LOC_Os02g09170	C	4.64409	4.1372	5.17496	4.40964	3.55998	4.7898	5.49821	5.47454	4.94172	4.8009	5.00745	4.92754
LOC_Os02g44230	C	9.65841	8.51359	11.0662	9.845	9.829	11.3106	11.8762	6.10575	9.76038	10.0613	11.72	7.93202
LOC_Os02g54820	C	12.4693	11.4761	12.2057	11.8106	10.1633	12.5383	13.3355	11.6913	13.059	13.1675	12.2879	13.1669
LOC_Os02g58080	C	10.3646	9.97613	10.4956	10.0848	10.2816	10.3541	10.4278	10.0763	10.0409	9.83192	10.7586	10.1877
LOC_Os03g20300	C	6.78599	6.75878	6.96039	6.51556	6.28813	6.48792	6.89379	6.33187	7.31882	6.5761	6.89979	6.95517
LOC_Os03g26910	C	8.05304	7.8001	10.6352	9.13684	8.32126	10.1273	9.94377	7.57715	11.1234	9.42648	9.00426	9.03049
LOC_Os05g06160	C	6.66642	6.07801	10.2503	7.706	7.20044	10.4867	10.5766	9.06488	11.9385	9.57923	8.9077	7.19109
LOC_Os05g09500	C	9.13663	9.2669	9.33011	8.27753	7.36043	8.76678	10.404	9.34786	7.98017	10.271	9.46856	9.84082
LOC_Os05g44100	C	11.1237	10.8946	11.662	11.2532	11.2033	11.6867	12.099	11.9427	11.8412	11.4963	11.2146	11.2664
LOC_Os05g49760	C	11.8822	10.6785	12.2214	10.9602	10.7863	11.5927	10.766	10.0874	9.77618	11.4843	10.8983	10.6621
LOC_Os06g07600	C	9.73709	9.62643	11.1124	9.53673	9.71799	9.58616	10.0241	8.89111	9.51523	11.7098	8.79482	11.1491
LOC_Os06g46372	C	10.014	10.071	10.1079	9.95994	9.58733	10.3129	10.9861	9.07271	10.6285	10.6646	9.26806	9.76645
LOC_Os08g01610	C	10.486	9.23418	9.93314	9.52477	7.88939	9.33917	9.67221	6.13054	8.84416	9.1437	9.36978	9.34047
LOC_Os08g36910	C	6.56955	7.23716	7.40678	6.64495	5.54337	9.98634	9.1885	5.97425	8.77013	8.71023	9.25822	7.04309
LOC_Os09g23350	C	9.84836	9.0182	10.8111	9.6991	10.4236	10.7911	10.6785	7.47648	11.2878	10.1442	9.85651	9.64232
LOC_Os10g40640	C	10.0989	8.39803	11.4712	9.14226	7.07703	9.66393	10.2528	5.15943	8.84048	10.4781	10.9071	8.70125
LOC_Os11g03900	C	11.9056	10.8084	12.0712	11.0552	11.8472	11.703	11.3684	10.1634	12.245	10.9986	11.9688	9.60036
LOC_Os12g37710	C	10.4652	10.2487	10.5617	10.1494	10.4333	10.9165	10.7197	9.65069	10.9966	10.88	10.7799	10.6679
LOC_Os01g02020	D	11.2098	10.7433	11.4055	11.0757	10.2176	10.2043	10.0843	7.28128	10.5009	11.4078	11.3887	10.7044
LOC_Os01g07530	D	11.3231	11.1726	11.0338	12.2121	8.46402	7.82526	9.16906	7.20866	7.98855	11.222	9.15644	11.5705
LOC_Os01g09570	D	11.1093	11.319	11.1678	11.1647	10.5595	10.1811	10.4238	7.50918	11.0195	10.5997	12.0827	10.0062
LOC_Os01g52500	D	13.5314	13.3592	13.8185	13.0023	12.4093	11.4219	11.7035	7.37618	11.9603	12.0934	10.8551	9.11878
LOC_Os01g54860	D	10.9563	10.8927	11.8637	11.7346	10.8431	9.97599	10.5221	6.28761	10.3746	10.7204	10.4577	9.46715
LOC_Os01g62880	D	10.2204	9.98146	9.66946	9.33504	7.5267	7.3023	6.88226	7.91118	7.63675	9.77525	8.51678	9.23795
LOC_Os01g64120	D	10.66	10.6501	11.0062	11.2517	7.55397	7.18416	7.42718	8.1167	6.72174	10.8388	8.17224	11.6578
LOC_Os01g65410	D	11.1834	10.7423	10.7566	10.9867	10.2784	10.5586	10.8702	10.431	10.6228	11.2001	10.8912	11.0764
LOC_Os01g73580	D	9.60973	9.97759	8.87261	8.97341	5.99301	6.73555	7.07772	6.13366	6.34337	6.84285	4.98288	5.90347
LOC_Os02g02400	D	13.4822	13.773	13.2839	13.8751	9.30328	7.631	11.1326	6.20507	14.5982	14.2795	12.4633	11.4472
LOC_Os02g33110	D	11.4855	11.3179	11.268	11.595	9.26756	7.73277	7.64915	3.66938	10.7219	10.8998	8.08175	4.56137
LOC_Os02g36390	D	10.7179	10.5164	10.7247	10.5416	10.1493	9.77609	10.0801	9.30945	9.94262	10.0133	9.7986	9.45285
LOC_Os02g36414	D	7.30128	7.77687	10.8518	7.55827	4.46167	4.65673	4.16292	5.14132	4.71075	6.59408	5.54112	4.44903
LOC_Os02g36490	D	9.5433	9.62816	9.58693	10.1684	10.7074	9.81732	9.00144	7.08488	10.1943	9.88846	9.72834	9.85514
LOC_Os02g49320	D	12.4635	12.1908	12.5516	12.2899	11.6751	11.9194	12.3664	9.76908	12.4386	11.6184	11.7476	11.7252
LOC_Os03g03610	D	11.4673	11.5549	11.2367	11.1016	8.78669	9.52749	9.56309	8.71689	10.2921	9.32971	8.86142	7.53148
LOC_Os03g08600	D	7.05442	8.35002	9.19817	8.79197	7.45383	5.77089	5.46369	6.87925	6.11992	8.10388	6.00374	6.52341
LOC_Os03g08999	D	10.6352	10.2458	11.6039	10.6422	6.69651	7.56357	7.60459	6.76412	7.1705	9.26704	7.89282	9.15632
LOC_Os03g10050	D	10.0404	10.2627	9.69479	10.1267	7.14159	7.86131	8.43266	4.62876	8.47447	9.58979	9.55185	9.35504
LOC_Os03g11900	D	12.0512	12.6651	10.8347	11.2201	5.05177	6.77439	6.45507	7.0752	7.75629	12.0272	8.90269	9.77551
LOC_Os03g13390	D	8.55426	8.83548	10.6806	7.88104	6.0688	6.22612	5.93219	8.21144	4.96852	8.70241	6.42139	9.48691
LOC_Os03g15050	D	12.3485	12.6915	12.3925	11.4198	8.85975	8.62261	9.5492	8.86408	9.2816	12.2595	9.50724	12.6468
LOC_Os03g20120	D	10.4955	9.46843	11.0801	11.2173	10.3377	9.59701	9.92756	6.33905	11.5832	10.9685	10.3976	9.81885
LOC_Os03g39710	D	8.63006	8.76641	8.97354	8.31123	5.98369	5.27916	4.89984	5.5412	4.99487	7.78594	5.8203	4.09006
LOC_Os03g52840	D	14.237	14.6858	13.5747	14.5468	13.1599	12.4404	10.9721	9.76869	12.2045	12.9768	12.0146	12.1644
LOC_Os04g01230	D	11.1127	11.0339	11.8068	11.3158	11.2677	10.4867	11.4543	9.70096	11.9933	9.98759	10.7315	9.20233
LOC_Os04g01600	D	10.1499	10.3195	10.3059	10.7606	9.00341	4.66002	5.73154	5.9634	4.97648	3.98809	6.18008	4.16828
LOC_Os04g08350	D	12.9165	12.7059	11.5809	12.9028	9.71472	10.1726	10.2807	6.00462	10.2879	10.027	9.8322	7.1166
LOC_Os04g24140	D	11.0829	10.5076	10.8861	10.9423	9.35422	10.6036	10.0118	8.80638	9.85811	9.86369	9.84057	9.23244
LOC_Os04g33190	D	11.8446	11.9878	11.8505	12.7427	10.1424	9.4676	10.1874	8.12224	9.5932	11.5354	12.1578	11.4699
LOC_Os04g37490	D	10.3695	9.86793	10.7915	9.74063	8.0577	7.67657	8.5263	8.06837	7.23667	10.5476	9.23598	9.98195
LOC_Os04g37970	D	5.69692	5.43339	7.57621	5.83199	3.68587	4.54117	4.47416	6.87581	4.34638	5.10052	4.33375	5.0964
LOC_Os04g37980	D	7.80973	8.23664	10.5196	7.77518	3.99407	4.95349	4.73503	5.48602	4.19917	7.19335	4.22906	5.00193
LOC_Os04g37990	D	7.25374	8.19608	11.0543	8.24774	7.69903	5.67337	6.35313	5.11537	8.75042	8.087	6.28049	5.71076
LOC_Os04g38530	D	9.36586	10.864	10.7908	9.8937	8.75609	9.5005	8.32228	6.62962	8.73843	11.0074	9.46031	11.2149
LOC_Os04g40874	D	12.448	12.3693	12.7699	12.4486	12.6057	11.8752	11.2833	7.95312	10.9788	12.0378	11.8526	11.4257
LOC_Os04g43700	D	11.3653	11.1777	11.3663	11.0852	10.5296	10.4444	10.1613	9.53891	9.96586	10.6825	10.5542	9.88926
LOC_Os04g44430	D	12.0752	11.6046	11.9708	11.6241	11.2275	11.3312	11.2062	7.55119	11.2269	11.3226	11.2382	11.3392
LOC_Os04g46560	D	6.87824	7.03388	8.5545	8.49116	9.29459	6.79669	5.49832	5.18355	5.73709	4.75111	5.71259	3.82388
LOC_Os05g33570	D	12.1296	12.3841	11.6588	12.5097	11.12	10.1959	9.38837	9.18198	9.24885	14.2012	10.7298	14.7542
LOC_Os05g35440	D	9.67582	9.743	9.67308	9.34047	8.98461	9.56422	8.66479	8.07085	8.69382	9.2892	9.6947	9.59676
LOC_Os05g36270	D	10.4486	10.9106	10.3073	10.2968	8.42746	7.83638	10.7963	6.61004	7.28832	12.0081	8.28126	11.3855
LOC_Os05g44760	D	10.2734	9.92487	11.4855	10.1552	6.30269	8.32805	9.20949	6.52354	9.79711	10.7384	10.6406	8.21825
LOC_Os05g49070	D	7.52329	7.07296	7.35409	6.06288	5.56995	5.88414	5.01762	6.14255	4.80533	5.51739	5.66219	5.39701
LOC_Os06g05700	D	10.6875	11.3475	10.9155	10.1823	7.90185	8.55668	8.26382	4.20902	7.88718	9.76863	9.04459	9.68481
LOC_Os06g49970	D	6.40729	6.67912	7.65912	6.91088	6.1647	5.43924	5.50911	4.87432	8.94737	9.25048	6.59491	6.48675
LOC_Os07g07470	D	11.1242	11.0418	10.4645	10.7277	9.63403	9.51196	9.88411	9.04275	10.0777	11.624	10.0018	11.4782
LOC_Os07g31380	D	11.1776	11.1131	10.9368	11.1406	11.038	10.4988	11.1354	10.5105	10.97	10.0011	10.123	9.0365
LOC_Os07g37320	D	11.77	10.8651	11.1191	11.5104	7.72183	8.99906	11.5492	8.13139	8.90524	11.4893	11.5286	8.94142
LOC_Os07g39070	D	10.5093	10.4484	11.0239	10.2586	10.1318	9.9883	9.65198	9.85422	9.9794	9.88077	10.0214	9.75551
LOC_Os07g39350	D	11.5045	11.162	11.185	11.2384	5.67509	7.01635	7.26247	5.64547	6.92842	9.76781	7.53691	6.88726
LOC_Os08g02700	D	9.62647	10.1693	10.7137	9.66326	5.99936	7.87572	6.14668	7.23815	6.47487	9.55127	7.34445	4.89946
LOC_Os08g38710	D	9.09464	8.69914	9.44647	8.36248	8.07132	7.22911	7.56341	8.83159	5.3602	9.02105	5.87141	6.08098
LOC_Os08g41270	D	9.31637	9.16919	9.22664	9.14899	8.62109	8.7523	9.00366	5.06964	8.67811	8.38701	7.99872	7.90983
LOC_Os08g42410	D	11.7407	11.4766	12.1681	11.5043	10.8842	10.9054	11.3111	11.4575	10.6972	11.4671	11.1576	11.8904
LOC_Os08g44210	D	10.8173	11.1603	11.4626	10.8622	10.4078	9.39411	9.16711	9.03712	9.33802	11.1802	10.4906	11.4245
LOC_Os09g08072	D	9.85364	10.0246	10.5336	10.0002	8.65457	8.88057	9.77344	9.44085	9.90275	9.76939	7.9353	7.7683
LOC_Os09g08660	D	11.242	11.1418	11.1714	10.9063	10.5392	10.3702	10.8308	10.2379	10.2948	10.5999	9.87931	10.259
LOC_Os09g27420	D	12.5298	12.665	12.2097	12.5142	11.2288	10.6053	10.8403	9.9744	10.2214	13.4355	10.7728	13.9051
LOC_Os09g29070	D	11.5067	11.3166	12.1019	11.2866	11.1549	10.7358	10.7714	8.1025	10.5067	11.1537	10.9081	11.6755
LOC_Os10g35110	D	11.9588	12.1536	13.0721	12.3044	12.322	9.99744	10.8397	7.22979	13.13	13.3086	11.2406	13.159
LOC_Os10g42830	D	10.8644	10.7566	10.6688	10.853	10.2594	9.75186	10.241	9.61816	10.7011	10.6671	10.5125	11.6332
LOC_Os11g04320	D	7.93477	8.16758	9.44912	8.29839	7.48891	7.33822	7.48544	4.71272	7.35069	8.7497	6.56662	10.3342
LOC_Os11g26860	D	11.8961	11.9765	13.2439	13.0303	12.6233	11.8245	10.6916	10.5237	11.8877	11.5567	11.7926	11.5776
LOC_Os11g29370	D	12.2409	12.391	13.2107	11.8823	11.3837	11.378	11.0416	9.38748	11.1818	11.4345	11.3937	11.6527
LOC_Os11g40540	D	9.9958	10.1308	9.96748	9.85068	9.60508	9.43517	9.21579	7.87596	9.38452	9.48479	8.51074	9.19257
LOC_Os11g41160	D	11.3399	10.7862	10.82	10.7819	9.83849	9.31131	9.03725	8.2686	9.13026	9.35123	9.5971	9.22468
LOC_Os12g40830	D	10.7069	10.6561	11.1631	10.6558	9.74167	9.61375	9.70106	8.92338	10.1689	10.2193	9.85429	9.26305
LOC_Os12g42980	D	12.6861	12.6894	12.8602	12.6738	10.6254	11.1867	10.9345	10.2436	11.4365	11.2457	10.7382	10.7381
LOC_Os12g44380	D	11.7687	11.7479	11.5242	12.0176	11.6521	10.4799	9.90987	7.05758	9.95534	10.7215	10.7475	11.1194
LOC_Os01g73590	E	4.8075	4.46192	5.42118	4.65212	4.05871	4.0892	4.00068	5.69816	3.82109	4.69567	3.82919	4.18173
LOC_Os02g02940	E	11.0528	10.7672	11.9812	10.8221	11.3416	11.137	11.6605	12.5419	10.6204	11.4042	11.1112	11.7488
LOC_Os02g08030	E	4.20373	4.27016	5.28596	4.11511	4.36041	4.90787	5.4781	5.89485	5.84658	5.23867	4.37916	3.58062
LOC_Os02g36440	E	2.22223	2.78405	6.8522	3.03053	2.12279	2.99368	4.29889	5.9676	4.46179	3.60971	3.10282	2.26877
LOC_Os02g40830	E	11.156	10.8988	12.3279	11.0733	11.0022	10.9739	11.5886	11.8745	10.7198	10.7421	10.84	10.7399
LOC_Os03g61100	E	4.41542	4.0405	6.4696	5.08196	4.11351	4.46836	5.21246	6.16189	5.11509	4.85387	5.3531	4.24768
LOC_Os04g01650	E	5.47943	4.30391	7.45559	5.94976	5.66505	6.13826	6.54303	8.24173	6.18279	5.49675	6.47024	7.17645
LOC_Os04g38010	E	2.71155	2.86509	5.24573	3.51932	3.1942	3.0021	2.38176	3.68922	2.76178	3.8177	3.62459	4.12678
LOC_Os04g56920	E	2.18976	2.268	7.57462	3.04044	2.16437	2.58849	3.04763	5.42768	2.32489	3.09622	2.68798	2.79466
LOC_Os04g56930	E	2.40625	2.49662	10.2328	3.23473	2.38534	2.64064	2.86448	3.61998	2.64939	4.1068	3.39382	3.18302
LOC_Os06g05690	E	3.69395	4.65693	10.3875	4.84303	5.18399	6.03264	6.60655	4.63261	4.39173	4.04969	4.7637	4.71989
LOC_Os06g36560	E	8.18104	8.51257	12.4431	10.7989	9.04827	10.1372	12.9963	8.55742	9.90055	12.0969	10.7539	11.4623
LOC_Os07g04240	E	7.03203	7.3648	9.06311	7.81495	9.57606	7.62257	9.09279	8.82969	8.24803	8.14627	8.90876	6.7366
LOC_Os07g30160	E	9.78719	10.0405	10.996	9.6072	9.32567	9.09684	10.5023	10.7393	9.68834	11.5587	10.3733	11.3109
LOC_Os07g39280	E	11.5036	11.086	12.0691	11.6884	11.7577	11.5716	11.6476	11.3209	11.6731	11.3321	11.7143	10.7913
LOC_Os07g42924	E	6.42443	7.72923	10.5563	7.2847	7.88266	7.06076	8.9566	6.471	8.8075	10.1241	8.07806	9.81669
LOC_Os10g21590	E	5.66386	6.24776	8.72158	6.20798	4.59436	5.41523	7.64211	10.7212	5.31927	10.2539	7.87116	10.2962
LOC_Os11g41850	E	3.96872	4.57013	6.29366	4.1316	5.90003	4.66433	4.29212	5.79145	3.9475	5.71473	4.4205	4.79123
LOC_Os11g42430	E	5.88235	5.8709	10.2882	6.44291	5.53606	5.88708	8.22301	6.56768	5.47763	5.78485	6.4882	6.06779
LOC_Os12g43630	E	10.5693	11.175	12.1627	10.9332	10.4117	10.1082	11.2016	8.95854	11.5649	12.0424	11.0383	11.043
LOC_Os01g02880	F	11.5436	11.7092	12.9631	11.6317	12.6618	12.2081	12.5913	12.6815	12.5432	12.4388	12.7862	12.3015
LOC_Os01g19450	F	12.5068	12.6177	13.4167	13.0529	13.845	13.155	13.1158	11.0961	12.7399	12.4405	13.2677	11.6987
LOC_Os01g33420	F	9.30858	9.80346	9.65736	9.19539	10.5282	10.7095	9.97463	9.20001	9.87598	9.91519	10.2385	10.5282
LOC_Os01g34880	F	6.87366	7.86289	9.06194	7.61038	9.39872	8.73549	7.91219	6.96826	7.71645	7.83019	7.93263	7.80195
LOC_Os01g34890	F	4.34705	5.68659	6.63254	5.55597	8.42001	6.46461	5.89632	5.52626	6.18267	6.38641	6.07538	5.74815
LOC_Os01g34930	F	8.37764	8.53716	8.012	8.12294	9.61176	9.5609	9.04222	11.262	8.38588	7.68368	8.48157	7.39947
LOC_Os01g40570	F	9.1592	9.73934	10.6108	9.60191	11.5072	10.8622	11.1449	12.1057	10.0599	10.0078	10.6603	10.571
LOC_Os01g46950	F	4.98752	5.76367	8.55396	7.44616	11.1798	10.2401	8.40183	7.0358	8.2753	9.47186	10.7904	10.7583
LOC_Os01g47080	F	9.55861	10.213	11.787	11.3908	13.2721	12.7073	12.9504	12.2398	11.9734	11.6468	12.2376	11.6082
LOC_Os01g51770	F	6.47577	6.52794	8.02206	7.35254	9.1094	9.7631	11.5893	10.0742	8.80593	8.12164	8.9527	8.50941
LOC_Os01g52250	F	8.61485	9.14282	8.43435	8.53708	9.62416	9.85568	9.20089	7.29932	10.0389	8.21539	9.19067	7.99395
LOC_Os01g53680	F	9.01062	9.23168	11.6567	9.52441	12.0385	11.55	10.23	10.1466	10.143	8.80901	11.6445	8.36157
LOC_Os01g55350	F	5.33648	6.46943	5.7452	6.21866	9.5476	10.3701	10.9868	12.778	9.82227	7.81664	8.23886	8.01384
LOC_Os01g61380	F	8.96032	9.40908	11.8127	9.49083	11.5008	11.0637	10.811	11.555	11.1185	11.0275	11.6202	11.8887
LOC_Os01g62860	F	7.09749	7.70503	8.06118	7.91006	11.1239	10.6781	10.686	10.577	9.98928	7.98644	9.98552	7.33221
LOC_Os01g63840	F	8.14267	8.15812	8.38456	8.17982	9.4916	9.71616	9.58356	9.65153	9.285	8.26293	8.98144	8.52858
LOC_Os01g67330	F	9.06786	9.37556	10.0009	9.34614	10.4696	10.5429	10.8554	10.0866	10.9264	10.8513	10.396	10.8295
LOC_Os01g71300	F	10.7062	10.434	10.5309	10.1413	11.2338	11.3282	10.7755	9.95958	10.7644	10.1483	10.9105	11.1826
LOC_Os01g71320	F	7.70289	7.67538	8.26445	8.25053	8.99973	9.34435	9.10862	6.24098	9.55969	9.30381	9.65143	9.09415
LOC_Os02g01500	F	9.02444	9.23257	10.4171	9.49813	10.3957	10.1374	10.6048	11.0561	10.1116	9.82598	10.3229	9.96741
LOC_Os02g04660	F	8.36878	8.13999	9.28083	7.79606	10.1922	10.1594	9.24745	8.51772	9.96399	9.79535	10.1424	9.11183
LOC_Os02g05830	F	6.36962	7.86136	7.8683	8.83617	10.7212	8.9757	7.92492	4.61504	8.5988	9.89907	12.081	10.2098
LOC_Os02g07410	F	10.0015	10.7341	13.1421	11.5238	13.1173	12.4247	11.0878	12.3038	10.0168	12.2014	11.8669	12.7037
LOC_Os02g07490	F	11.2762	10.9728	12.5931	11.3343	11.93	11.7975	12.2418	12.1935	11.7664	11.1902	12.0023	11.9898
LOC_Os02g14110	F	10.1672	10.6144	12.0866	10.5674	12.5203	12.0235	10.7032	9.10783	11.0069	12.8332	12.1533	12.8875
LOC_Os02g14900	F	7.09981	8.08164	10.1888	7.8583	10.1259	9.6245	9.21005	6.81958	9.41922	7.93522	8.96315	6.88583
LOC_Os02g36600	F	4.03741	4.16196	5.81979	4.91518	5.31854	5.83957	6.50993	5.0189	6.9742	7.62564	6.64232	7.56592
LOC_Os02g36700	F	3.95757	4.33263	5.52476	3.40179	4.43499	5.99293	8.33704	9.33033	12.3058	7.42818	7.85416	6.24771
LOC_Os02g38200	F	9.99226	10.0477	10.9085	10.2782	10.7496	11.1316	11.8801	12.1989	10.8733	10.9064	11.1109	10.999
LOC_Os02g39200	F	9.53066	9.31977	10.3506	9.78268	10.5397	10.0541	10.4742	8.39041	10.1783	9.16916	10.0852	8.71126
LOC_Os02g51590	F	7.80366	8.16698	9.34538	8.21984	9.75709	9.84166	10.4315	10.8087	9.37675	8.52305	8.57544	8.78907
LOC_Os02g51680	F	5.45981	5.66539	9.06977	6.55642	7.71291	8.10252	6.5187	5.46255	10.5476	8.0665	6.71419	6.26741
LOC_Os02g58480	F	8.7929	9.15122	8.72597	9.02141	10.8736	10.895	9.50637	6.46694	10.2086	9.70849	10.0206	9.75847
LOC_Os02g58560	F	11.8657	11.946	12.283	11.868	12.3671	12.8377	12.3147	8.23859	12.5771	11.8862	12.1346	11.6471
LOC_Os02g58740	F	5.96226	7.244	8.06092	8.07278	10.8781	11.0808	8.29096	6.48774	10.418	6.96534	8.93038	5.54811
LOC_Os03g08530	F	5.12426	5.29409	7.72894	5.64483	7.10224	7.11868	6.90118	7.75888	6.69442	6.18637	6.6325	6.43757
LOC_Os03g11050	F	10.2463	10.5602	10.8154	10.8347	10.9849	10.3828	10.6991	9.24868	10.8619	10.0543	10.8346	9.95425
LOC_Os03g12360	F	10.2502	10.6408	10.6779	10.4867	11.0578	11.4029	10.4628	6.01806	11.3215	10.1489	10.7007	10.0862
LOC_Os03g14450	F	11.9842	11.9318	13.392	11.1401	13.0419	12.5954	13.163	14.245	12.7679	12.337	12.7647	12.3302
LOC_Os03g15950	F	8.42237	8.44245	8.64525	7.80828	9.23924	8.88686	8.82753	8.08951	8.77931	8.55063	8.45366	8.38105
LOC_Os03g21950	F	11.6494	11.6227	12.158	11.7259	12.4331	12.3267	13.139	13.2519	12.2435	12.0504	12.3051	11.6286
LOC_Os03g24870	F	6.48987	5.76473	6.78956	6.7174	6.53653	6.68756	7.80134	6.89245	9.66264	8.21939	8.93563	7.84974
LOC_Os03g28330	F	9.03565	11.2041	13.9154	11.9652	14.6974	13.1614	10.6697	7.32802	10.7505	10.8775	12.6166	9.74567
LOC_Os03g30300	F	7.55048	8.11563	7.65707	7.99855	9.72904	10.5377	9.42892	8.69515	11.5301	9.83321	9.73777	7.66847
LOC_Os03g46910	F	7.14823	7.61221	9.09137	7.49778	9.56733	9.31703	9.57943	11.3679	7.97758	7.41544	7.97484	6.42404
LOC_Os03g53650	F	11.2241	11.3348	13.014	11.2344	12.6308	12.5447	12.7799	11.1631	11.7164	12.1195	12.1798	12.4794
LOC_Os03g58040	F	9.65987	10.0292	12.4618	10.9433	11.5253	10.6049	9.10838	8.38808	8.86499	9.49097	9.90235	8.6576
LOC_Os04g24430	F	7.38659	6.66846	8.33314	8.84102	9.44364	7.97328	5.43879	4.76127	6.19219	6.65052	6.04358	8.72311
LOC_Os04g33740	F	3.39978	4.78255	9.8949	5.84464	9.30552	9.54927	11.1076	5.593	10.5267	7.96064	8.99552	7.4897
LOC_Os04g37480	F	6.77365	7.72735	8.3976	8.89308	10.4747	7.97939	8.0907	6.13391	6.24096	6.74708	8.56613	5.45272
LOC_Os04g40520	F	4.60488	5.77354	6.20273	6.0165	6.75775	5.92162	5.70199	5.35769	5.80752	4.6892	4.98742	4.09585
LOC_Os04g40950	F	13.4947	13.5402	14.1602	13.7965	14.5898	14.2867	14.3163	13.736	14.0307	13.4713	14.1558	13.0682
LOC_Os04g53210	F	8.92422	10.0671	11.7933	10.2118	13.2656	10.1712	9.07175	9.1912	10.2809	11.9277	11.0583	11.6269
LOC_Os04g53612	F	8.34086	8.33126	8.55429	8.25923	8.87324	8.85202	8.86941	9.65322	8.62927	8.56597	8.73835	8.9493
LOC_Os05g33380	F	12.7206	12.9365	13.8351	13.1724	13.8831	13.6722	13.8106	13.5372	13.7196	13.1916	14.1925	12.0269
LOC_Os05g40420	F	10.6781	10.4379	11.924	10.9603	12.4233	12.2997	12.641	13.1424	11.8163	11.0019	11.8322	10.3431
LOC_Os05g45590	F	7.66657	7.97745	9.00692	7.79757	9.16872	9.35003	9.83993	11.5038	9.17553	8.95129	9.22645	9.30457
LOC_Os06g11840	F	4.60987	4.96408	6.65124	5.4555	5.8852	7.21693	6.42761	6.32049	6.173	5.11336	6.71151	5.2309
LOC_Os06g19380	F	7.35452	8.09776	7.61176	8.47232	10.225	9.45045	8.87978	8.33915	9.36781	7.20125	8.37811	8.36295
LOC_Os06g33210	F	8.42588	8.68104	9.20455	8.62836	9.90949	9.63158	9.25435	7.40015	9.08316	8.84514	8.86329	8.44349
LOC_Os06g45590	F	4.88031	4.97146	7.07511	5.31805	7.57068	9.18336	10.5948	9.55942	9.6421	7.00905	8.09524	6.73929
LOC_Os06g45670	F	8.17834	8.66059	10.781	8.30164	11.0077	11.2793	10.5205	12.2754	10.0201	10.5068	10.9819	11.2463
LOC_Os06g45710	F	11.1448	11.3917	12.5024	10.0474	13.0902	13.1288	12.2915	11.2202	12.9131	14.0156	13.5149	14.5334
LOC_Os06g51270	F	9.06818	9.43209	9.71713	9.42826	12.0086	11.9538	11.4293	8.59503	12.7701	10.5604	11.735	9.77949
LOC_Os07g01480	F	7.7645	8.00012	9.92443	8.66431	11.5047	11.0476	9.47659	9.46629	9.29408	8.91267	10.3983	8.73213
LOC_Os07g07550	F	9.85273	10.1037	11.104	10.1459	10.757	10.5808	10.6365	10.2275	10.4602	10.2325	10.7577	10.0207
LOC_Os07g09330	F	10.2172	10.2315	10.458	9.89935	10.842	10.6048	10.4881	10.4259	10.8081	10.819	10.8273	11.3094
LOC_Os07g13980	F	3.39053	4.08505	6.88917	5.182	8.38458	8.73758	9.69036	12.9264	7.16688	8.25417	8.52528	5.96261
LOC_Os07g22720	F	11.0033	10.9732	12.1222	10.9044	11.7701	11.7746	12.5677	13.176	11.7399	10.8962	11.5129	11.0286
LOC_Os07g38610	F	8.47403	9.04448	9.08504	8.41017	10.5921	10.4759	10.0434	8.53448	10.3253	9.13555	9.49527	9.33093
LOC_Os07g38970	F	12.1079	12.0503	12.869	12.2687	12.8553	12.5821	13.1464	13.5069	12.4664	11.9026	12.7054	12.1789
LOC_Os07g42440	F	10.7567	10.5616	11.9883	10.8418	11.9391	11.8526	11.3673	11.4498	11.7004	11.3687	11.7184	11.2949
LOC_Os07g42600	F	9.94986	9.86631	11.4607	10.1121	11.0895	10.7727	10.8664	11.3988	10.537	11.0035	10.7237	11.3687
LOC_Os07g43160	F	3.48402	4.26106	6.71068	4.1407	4.42267	6.88712	7.36464	5.62592	8.97578	9.89285	7.98327	9.7472
LOC_Os07g49520	F	10.2376	10.0149	12.0107	10.1527	11.4537	11.6856	11.9552	11.8675	11.3246	11.3126	11.8978	12.1478
LOC_Os08g02120	F	10.9419	11.1346	13.2476	11.6407	13.5395	12.2263	11.3436	13.4623	10.7325	11.7587	11.4945	11.3792
LOC_Os08g09200	F	11.682	11.3381	11.8411	10.7937	12.1628	11.6443	12.6033	11.5313	12.4975	11.9338	11.5589	12.3282
LOC_Os08g14330	F	10.2158	10.4929	10.9302	10.3533	12.5138	12.672	12.7562	12.6962	12.6569	11.8905	12.2556	11.7823
LOC_Os08g33440	F	9.29746	10.0373	11.6942	10.7707	12.5463	11.9522	12.1481	11.5543	11.5494	11.4349	11.8228	11.1818
LOC_Os08g34050	F	6.18241	6.69706	7.14534	6.59454	7.5124	7.73286	7.23207	6.34676	7.36868	6.11156	6.03044	5.40133
LOC_Os08g34720	F	10.509	10.8877	11.8981	11.0813	11.4557	11.7034	11.6405	11.0675	12.2627	11.1697	11.3065	9.59496
LOC_Os08g35710	F	8.40921	9.46728	11.7671	10.6777	12.4795	10.9181	9.28074	7.72865	10.1533	9.87663	10.4752	10.7491
LOC_Os08g43370	F	8.29798	8.27846	10.6922	9.32166	11.498	11.0049	10.9808	12.5153	10.4453	10.6494	10.9536	10.9006
LOC_Os09g07830	F	10.0598	10.0224	11.5314	9.88597	12.157	11.4017	10.9158	9.39775	10.4883	10.8033	11.4525	11.0253
LOC_Os09g19734	F	11.2323	11.0239	12.2055	11.2918	11.7523	11.5385	12.1329	11.3594	11.6464	11.2694	11.6353	11.1721
LOC_Os09g20820	F	6.96222	7.41732	10.402	7.9112	10.3179	9.73098	10.9836	12.2463	8.93477	8.78634	9.85612	9.31326
LOC_Os09g24910	F	8.7452	9.09675	9.81697	8.84207	10.0339	9.63665	9.47603	8.47644	9.55664	8.49135	8.68492	7.6397
LOC_Os10g06720	F	8.63405	9.43346	10.458	9.29312	10.7239	10.6472	9.97275	7.60793	10.54	10.284	10.6094	10.1387
LOC_Os10g08550	F	13.2925	13.3735	14.3892	13.4291	14.6847	14.2478	14.2856	15.3714	13.7537	14.4412	14.9604	14.3182
LOC_Os10g25140	F	5.26561	5.68305	6.39071	6.43871	8.06047	8.13305	8.1873	9.1587	7.56223	8.33859	7.72788	8.11823
LOC_Os10g30156	F	8.33611	9.16282	8.44489	9.53266	10.6931	10.122	8.57338	6.48364	9.24993	8.91078	9.1141	9.20285
LOC_Os10g32830	F	7.78179	8.40182	8.83547	8.62755	9.30076	8.94771	8.68147	8.03248	8.62491	8.17877	8.69624	7.63107
LOC_Os10g39440	F	11.6356	12.0968	12.3929	12.1707	13.0402	12.1206	11.5659	11.3455	11.4848	11.1989	11.6949	11.817
LOC_Os10g40540	F	9.44852	9.2533	9.75367	8.83328	9.45824	9.71052	9.61805	10.4566	9.70057	9.2956	9.92579	9.12337
LOC_Os10g42100	F	11.4358	11.3759	11.8322	12.0208	12.558	12.181	12.499	13.7051	11.9064	11.4796	12.35	11.2586
LOC_Os11g29390	F	9.42377	9.51842	9.78873	9.46101	10.6102	10.8573	10.2883	9.85001	10.4292	9.46948	9.84052	9.14849
LOC_Os11g41870	F	5.97509	6.27406	7.89465	6.0579	5.57834	5.49526	6.93782	7.44836	6.18043	6.9109	6.28011	7.65725
LOC_Os11g47330	F	9.9352	10.8244	12.5789	12.2005	12.8234	12.2128	12.5861	9.03264	11.7722	11.2426	11.6751	10.7249
LOC_Os12g08170	F	10.2524	10.1822	11.1302	10.5372	11.5412	11.4351	11.2483	10.5579	10.7134	10.8261	11.0494	11.088
LOC_Os12g26060	F	7.5037	7.6007	8.64107	8.14195	10.2356	9.52579	8.60296	8.89875	8.6028	7.47173	8.80636	7.05984
LOC_Os12g35040	F	10.4935	10.6272	11.0706	10.4187	11.1524	11.1786	11.1752	10.3337	11.0566	11.2084	11.3177	12.2176
LOC_Os12g35290	F	9.02966	9.14571	9.20079	8.97152	9.93237	9.29584	9.31475	8.32756	9.61825	8.89336	9.28885	8.66303
LOC_Os12g42230	F	10.56	10.6155	11.524	11.375	11.9999	11.5373	11.544	11.2888	10.0246	11.0189	11.029	10.5904
LOC_Os12g42870	F	8.69277	8.53545	8.43909	8.48893	8.77234	8.90422	8.90681	9.26884	8.78656	8.45442	8.7118	8.63029
LOC_Os01g13550	G	10.3283	10.3574	9.54048	10.4379	10.1133	10.6432	10.3405	11.0284	10.1423	9.3735	10.171	10.0471
LOC_Os01g17214	G	10.8235	10.8686	7.03653	9.96539	9.68967	10.3308	11.394	11.3246	10.8613	8.3902	9.2307	5.43573
LOC_Os01g22520	G	13.3888	13.5741	13.6141	13.831	12.8856	12.5472	13.4747	14.2772	12.7039	12.9223	12.9928	13.1253
LOC_Os01g27880	G	10.2952	10.5531	9.4003	10.011	9.29344	9.91108	10.7487	12.8309	10.2081	9.82396	9.93335	9.97054
LOC_Os01g38680	G	6.14996	6.19661	5.58154	6.13111	4.50323	4.81523	7.013	10.1563	4.57571	7.14949	4.67418	6.13043
LOC_Os01g45274	G	14.6925	14.8429	13.0147	14.483	10.3305	8.13692	11.3447	15.0061	12.0215	12.2953	11.8452	10.7642
LOC_Os01g51754	G	10.1071	10.8347	8.54459	9.89978	9.91551	10.1312	10.5917	9.82987	10.6553	10.0134	10.3061	10.2752
LOC_Os01g53000	G	11.0966	11.1774	9.79104	10.7108	10.2994	11.1658	11.2628	11.6635	11.1456	11.8488	11.1282	12.4571
LOC_Os01g58610	G	4.91371	5.09351	3.90931	5.32408	4.68872	4.4193	4.59828	4.40934	5.55332	3.74845	4.5003	3.95781
LOC_Os01g62870	G	11.4761	11.2049	10.7388	11.7472	11.5025	11.5254	11.6347	10.8918	10.7448	9.40741	10.4707	8.63915
LOC_Os01g63270	G	12.7335	12.9053	10.1539	12.9263	12.0778	11.57	12.2745	15.0825	11.4638	11.9614	12.2114	11.8137
LOC_Os01g69030	G	11.0902	11.8493	7.02032	11.6065	7.99469	9.52865	11.6511	15.5016	11.3624	10.3013	10.3454	10.5913
LOC_Os02g01590	G	6.88268	9.15906	8.77019	8.45043	7.08265	7.26991	9.58337	13.4275	11.0869	6.92277	6.84151	4.95639
LOC_Os02g05030	G	11.5573	11.8413	10.4831	11.6382	11.5304	11.0157	12.3302	14.4073	11.4428	10.666	11.0784	10.597
LOC_Os02g17500	G	11.8414	12.092	10.9368	11.9377	11.7318	11.4484	11.9213	11.9698	12.2953	11.8818	11.9853	12.383
LOC_Os02g44550	G	7.57675	8.38584	6.73427	7.61222	8.24426	7.8277	8.30905	8.16702	9.10376	7.20621	7.93571	6.22736
LOC_Os02g50620	G	13.0821	12.9416	13.3383	13.4808	12.5445	12.2285	13.6726	14.6198	12.916	12.6138	12.729	12.5454
LOC_Os02g52430	G	11.3692	11.0697	11.0929	10.6003	10.5953	10.0683	10.358	11.5246	9.30087	11.2634	10.2096	11.7725
LOC_Os03g20020	G	10.4961	10.4524	10.0168	10.4184	9.64071	9.74917	10.7015	11.4171	10.6006	10.0603	10.7889	9.96746
LOC_Os03g41510	G	10.5337	10.99	6.97144	11.4285	10.5134	9.92637	10.0931	11.0888	9.333	8.79377	8.92223	8.16842
LOC_Os03g60090	G	12.5236	13.0212	13.7401	13.7156	13.7336	12.9076	12.2298	13.0087	12.6473	13.5923	12.3559	11.7437
LOC_Os04g01660	G	5.63183	5.89166	6.22353	6.68579	6.20907	4.98802	5.39622	6.58667	5.62433	5.48306	5.24631	5.22819
LOC_Os04g32020	G	12.3777	12.6267	12.3727	12.3845	12.3999	12.3884	12.8833	12.2695	12.6201	12.1916	11.6045	11.9818
LOC_Os04g38026	G	9.21603	9.29275	8.48506	8.94932	9.40968	9.05749	9.95308	9.10776	8.13742	9.02539	8.55162	8.78223
LOC_Os04g38220	G	8.9261	10.8162	9.93452	11.8522	9.1053	7.34258	7.39224	8.51723	6.37211	9.97893	7.06487	9.50082
LOC_Os04g41460	G	10.4931	10.6331	11.1921	10.9539	9.88933	10.3207	11.2421	10.3192	10.5975	10.508	9.80515	10.6887
LOC_Os04g45290	G	9.55236	9.98043	10.5295	9.92384	3.23746	6.55591	8.63641	11.7912	11.1076	8.42925	5.36439	2.87324
LOC_Os04g51330	G	9.23792	9.83689	8.58857	10.0402	10.6265	10.3707	10.5498	12.213	9.43381	9.10833	9.47762	9.16321
LOC_Os04g51390	G	9.89401	10.2842	9.22085	9.71829	9.65653	10.3598	10.6444	8.19556	10.2042	8.67758	9.2257	8.53744
LOC_Os05g09370	G	9.22581	9.266	9.47209	9.21702	9.27825	9.74833	10.343	11.1206	9.3469	9.54037	9.40541	10.1708
LOC_Os05g38230	G	5.68168	9.19637	4.71178	11.053	10.7753	7.96882	5.84664	3.85563	7.6771	8.21805	8.86488	6.45706
LOC_Os05g49270	G	10.0573	10.0425	11.3275	10.7595	10.0118	8.74887	10.1037	12.1209	9.76072	8.48542	8.66962	8.30261
LOC_Os05g49880	G	13.032	12.9024	13.2865	13.8041	13.4546	12.8738	12.771	12.1859	12.5084	12.4365	13.0611	12.5924
LOC_Os05g50280	G	10.844	11.0516	10.0991	10.8836	10.5044	10.5406	10.9333	11.637	11.1201	10.6534	10.3143	11.1321
LOC_Os06g05860	G	11.6048	12.2771	11.4891	12.5896	12.5911	12.1505	12.4272	13.6651	12.1568	10.4575	9.67369	8.03284
LOC_Os06g14510	G	10.7513	11.1747	11.3442	11.0303	10.6068	10.2794	11.3379	13.4094	10.3998	11.341	11.7237	11.2723
LOC_Os06g35540	G	10.6879	11.3424	11.0023	10.9771	9.72055	9.86897	10.473	12.4701	10.2368	11.6112	10.5248	10.5223
LOC_Os06g44460	G	8.75421	8.82685	4.72305	8.97718	8.5001	7.90684	8.55898	8.45872	8.36412	5.99453	7.0843	3.98549
LOC_Os07g10840	G	11.8891	11.6279	10.4332	12.332	11.0391	9.72603	10.8375	7.61967	10.082	13.1197	12.4728	12.0035
LOC_Os07g22930	G	11.3427	11.7844	6.50527	12.461	12.6072	11.0883	9.45734	9.32586	10.5399	8.88695	11.1738	7.62681
LOC_Os07g26540	G	4.83392	5.27067	3.65756	5.27071	5.04779	4.78434	5.88764	6.79303	5.41089	4.35903	4.5327	4.55175
LOC_Os07g28610	G	12.7896	12.9913	6.29151	13.3944	9.56489	7.84007	8.55271	11.7306	9.51827	8.87396	7.87556	7.81368
LOC_Os07g35880	G	5.60612	6.8056	2.52946	6.23246	2.92853	4.17376	6.61602	5.35029	2.27378	3.90719	2.20776	3.02467
LOC_Os07g35940	G	4.28332	4.00874	2.82681	5.88683	3.07646	3.85965	3.44574	4.45055	2.95937	2.84709	3.63663	3.84133
LOC_Os07g46790	G	13.3502	13.6946	11.9404	13.5624	12.97	12.2174	12.7438	14.767	12.5928	12.0869	12.5626	12.2527
LOC_Os08g25734	G	11.8036	12.1462	8.82667	12.4442	12.0876	11.9383	11.5415	11.0577	11.3218	14.317	11.6272	14.7874
LOC_Os09g08120	G	5.94459	5.94528	6.05351	6.28151	5.26181	5.8208	5.72265	7.36775	4.70598	6.12075	4.8225	6.64309
LOC_Os09g29404	G	9.48294	10.1835	8.43887	9.63511	10.0157	9.98486	11.4479	12.3309	9.8755	10.3208	10.569	10.4237
LOC_Os09g35970	G	12.2707	12.3667	12.2004	12.3301	12.0935	11.7782	12.2073	13.6432	11.8663	12.0751	11.825	12.4714
LOC_Os10g26570	G	9.74493	9.82811	9.92186	8.9231	7.78804	8.1839	10.1506	10.5309	9.5196	8.67298	7.66544	6.37973
LOC_Os10g32810	G	8.72282	10.0194	8.58718	8.36052	7.5114	5.95046	8.41501	15.2354	9.47133	10.068	7.79462	9.98371
LOC_Os10g35960	G	12.2054	12.2873	11.9533	12.3793	11.9287	11.7516	12.5461	13.8511	12.027	11.0284	11.2232	9.84885
LOC_Os10g37330	G	11.5321	11.9031	10.3098	12.3608	12.2245	12.0762	12.2895	10.5925	11.8943	12.6722	12.1732	11.9135
LOC_Os11g02180	G	10.704	10.5321	9.45963	10.1893	10.1601	10.2731	10.8458	10.8445	10.022	9.50624	9.6479	9.68026
LOC_Os11g04104	G	11.4498	11.557	10.4028	11.4506	10.4797	10.5468	11.3572	10.3369	10.8055	10.7758	10.4456	10.6479
LOC_Os12g03860	G	8.17426	9.65932	6.14799	9.01748	7.91047	5.13894	5.81002	5.09932	7.13229	9.13517	8.54026	8.84448
LOC_Os12g03899	G	8.64709	9.14249	7.75873	8.96002	7.36494	8.04475	8.97442	7.76408	8.5424	8.5021	7.92872	7.79147
LOC_Os12g20150	G	11.2324	10.7906	10.2856	10.3264	10.6108	10.6538	11.4343	11.4123	10.7709	10.2748	10.4019	9.66896
LOC_Os12g32760	G	8.89778	11.2502	9.55204	9.86325	7.59725	6.89835	8.21173	12.0434	9.78329	9.99333	8.3879	11.2362
LOC_Os12g36870	G	7.96751	8.73438	6.01807	7.8609	5.91983	6.88877	8.16415	10.4415	7.63192	7.28225	7.20754	7.10049
LOC_Os01g01620	H	11.3891	10.8351	11.1553	10.3023	9.2651	10.9413	10.9313	12.4862	10.3756	10.0705	9.94438	9.42957
LOC_Os01g02050	H	5.74518	7.23778	4.9081	7.20937	8.3824	8.30134	9.7326	13.2778	7.22465	7.8839	7.24344	8.3678
LOC_Os01g03050	H	9.96042	9.29758	9.47703	9.42381	8.90807	9.26709	10.2654	11.3821	9.49692	9.13604	9.5024	9.21151
LOC_Os01g16900	H	10.9119	10.6324	11.6712	10.8557	11.0016	10.8207	12.1568	13.4815	10.8846	10.6303	11.4176	10.0438
LOC_Os01g16960	H	10.6418	10.0397	11.7175	10.3585	11.2677	11.7228	13.0036	15.1999	10.8133	10.2608	12.5866	9.49033
LOC_Os01g38670	H	5.03658	5.58767	5.36439	5.53085	4.91494	5.22406	7.0496	10.9429	5.49603	5.72829	5.29848	5.02831
LOC_Os01g45290	H	4.48862	4.47952	5.96279	4.98468	4.74826	5.30408	6.62283	8.96756	4.80275	5.9731	5.12772	5.60504
LOC_Os01g55960	H	5.09935	5.19381	4.93472	4.45687	4.51289	5.29516	5.82915	6.84066	5.38937	5.60303	5.1337	5.13286
LOC_Os01g70700	H	5.15876	5.49585	5.27468	5.60228	5.56891	6.03056	6.39191	7.19378	7.089	5.72266	6.503	5.29528
LOC_Os02g03640	H	4.31495	5.27134	4.60502	5.4381	3.59032	6.87265	6.41497	5.60133	4.23397	7.64695	3.37312	5.14169
LOC_Os02g06540	H	3.25745	3.52091	3.58218	3.63093	3.11736	4.20392	6.34046	10.4111	4.71319	3.50382	4.17245	3.65621
LOC_Os02g07330	H	4.80826	4.88859	5.06184	4.59943	4.5881	5.51638	8.25901	10.5737	6.26111	6.15434	5.46379	7.2487
LOC_Os02g10070	H	10.9512	11.1717	12.2412	11.0831	11.4469	11.0511	12.0821	14.2851	10.6401	11.0784	10.9859	10.9998
LOC_Os02g31040	H	2.99102	3.35663	3.02418	2.90712	2.68587	3.17856	5.11243	6.57894	4.87803	3.84544	3.83174	2.93632
LOC_Os02g32370	H	7.70865	7.65602	8.5017	7.4539	7.76548	8.20028	9.30096	11.0727	8.52933	8.78821	9.31377	9.26555
LOC_Os02g49260	H	5.46598	6.49974	7.41265	6.36681	8.12088	8.2502	10.4911	11.6843	7.29588	6.72052	7.12862	6.10947
LOC_Os02g52700	H	2.5306	2.75729	3.65433	2.77507	2.18306	3.66768	6.44621	4.99427	3.45561	2.99437	3.86497	6.19867
LOC_Os03g03680	H	5.64743	6.28894	5.4085	5.77577	4.76049	5.45683	6.52578	9.97117	5.43691	5.64587	5.35426	6.09261
LOC_Os03g04410	H	12.0252	11.5594	12.9908	11.8152	12.2383	12.1319	13.2403	14.344	12.4276	11.4703	12.1157	11.1143
LOC_Os03g04770	H	7.35696	7.24824	6.02696	7.31181	3.44327	7.16763	9.5663	13.0723	5.74141	9.97004	8.59407	10.4524
LOC_Os03g20880	H	3.24704	3.66842	3.51493	3.88014	3.18534	3.44261	3.92985	5.48288	3.98602	3.3314	4.13751	2.71245
LOC_Os03g26430	H	2.07171	2.93507	2.50978	2.45519	1.64423	4.25153	6.84148	10.668	3.53544	3.519	3.33317	2.62795
LOC_Os03g39000	H	9.82472	9.87319	9.52396	9.56802	9.6695	9.34892	10.6016	11.8354	9.55916	9.54755	9.46814	9.83732
LOC_Os03g56460	H	11.5452	11.9898	12.3509	11.5806	12.0741	11.6962	12.1147	13.3555	11.4804	11.8793	12.1781	11.5394
LOC_Os04g32330	H	11.1572	11.137	11.9588	11.3135	11.9869	11.4146	12.2956	13.1558	11.595	11.5322	11.6505	11.3959
LOC_Os04g33720	H	3.97749	4.60656	4.91068	3.91565	4.26315	5.65312	6.64586	10.6073	5.42594	5.06535	4.77018	4.66317
LOC_Os04g38540	H	6.09533	6.70935	6.60994	6.16616	4.25859	4.64292	6.51445	9.39137	7.26768	8.21387	7.4599	7.54565
LOC_Os04g40310	H	11.1359	10.7181	11.9242	10.9185	10.8371	10.6887	12.1777	13.4893	11.1603	10.7396	11.2667	9.86022
LOC_Os04g43210	H	4.98255	5.51072	5.30738	5.59374	5.65485	7.48628	8.99112	11.0465	8.8766	7.65521	7.13274	7.19505
LOC_Os04g46760	H	4.08742	4.52039	5.90537	4.63207	5.08295	4.64514	7.3715	11.2289	5.53545	6.65278	6.59866	6.72815
LOC_Os05g04960	H	8.38504	8.434	9.54634	9.20544	8.87595	9.58532	10.3241	12.2541	9.33405	9.86386	9.84991	10.6157
LOC_Os05g06750	H	10.3076	10.0626	11.04	10.2207	10.6159	9.95421	10.9409	12.1015	9.8011	10.8264	10.3919	11.0722
LOC_Os05g09440	H	7.50947	7.77133	7.83813	8.10914	6.39183	6.99811	9.84646	13.0665	7.67576	7.00803	9.97129	6.42515
LOC_Os05g31110	H	1.44017	1.47253	1.53356	1.6078	1.66164	2.39451	5.09947	7.78473	2.31522	2.919	2.52766	1.80217
LOC_Os06g01630	H	9.1184	8.99262	10.1785	9.4348	9.30664	8.68812	10.3577	12.4969	9.13075	9.40495	9.40991	8.76631
LOC_Os06g04900	H	7.54963	7.25632	8.20188	7.50543	7.2586	7.22898	8.3136	10.2886	7.32322	7.90683	7.4026	7.62697
LOC_Os06g08380	H	5.11341	5.30102	5.52029	5.73387	5.14641	6.22176	8.35545	10.5831	5.92591	5.39827	5.62413	5.7527
LOC_Os06g43630	H	10.1237	10.1117	11.6323	10.7752	10.769	10.7874	10.8138	12.5272	10.5015	9.79812	10.0947	9.57455
LOC_Os07g10590	H	5.58254	5.20029	6.82302	5.46924	4.75133	6.14639	7.66203	11.9162	5.65459	6.34145	6.19743	5.99926
LOC_Os07g11150	H	4.88656	6.76435	4.79495	6.61929	4.10941	8.5247	8.17049	7.94644	5.25799	9.66056	4.52908	7.64123
LOC_Os07g47120	H	5.54284	5.42731	5.28938	6.09559	5.32219	5.12207	7.33288	10.2975	6.32391	6.56433	5.60521	8.09475
LOC_Os08g02640	H	11.581	11.5129	12.3745	11.8612	12.2075	11.7456	12.6813	13.1199	11.5907	11.4946	11.9117	11.1745
LOC_Os08g08070	H	2.64466	2.85977	2.84847	2.70741	2.36254	3.07731	6.56213	10.7751	5.66773	3.43065	3.81404	3.17742
LOC_Os09g33500	H	12.7842	12.1387	12.7724	12.3672	12.6532	12.3135	13.361	13.806	12.4752	12.7615	12.6269	12.671
LOC_Os09g39570	H	8.15169	8.72409	8.22141	8.63964	8.93214	9.14293	10.0601	11.5144	9.38984	8.92713	8.64404	8.73971
LOC_Os10g08022	H	4.48939	4.78903	4.66072	4.9955	3.67472	4.77214	8.28257	14.3921	8.0176	5.52139	4.26638	5.19932
LOC_Os10g26470	H	3.81412	4.07925	4.46255	3.81124	4.4515	5.08304	7.79233	11.0862	5.4994	5.09136	4.79672	4.77099
LOC_Os10g40550	H	7.67242	7.39255	10.5065	8.44063	8.08492	9.27897	10.9295	12.9582	10.0836	7.99671	8.58645	8.32213
LOC_Os10g40950	H	8.69858	8.57699	7.7225	8.53946	6.8357	6.6984	8.17752	10.2312	9.03446	8.2332	6.80778	8.72689
LOC_Os11g05510	H	4.13405	4.73789	4.13363	4.93342	3.37432	4.64377	7.76053	12.5216	6.4462	5.35474	4.4638	4.39061
LOC_Os11g07440	H	8.36364	7.55793	8.60716	7.7335	7.90846	8.30628	9.27608	10.4362	8.49482	8.84769	8.45911	7.26978
LOC_Os11g10980	H	9.94837	10.0585	9.82425	9.7802	8.79365	9.39825	11.3937	11.926	9.39109	9.09494	8.99147	8.72561
LOC_Os11g28610	H	7.74911	7.67818	8.17616	8.01196	7.61366	7.79581	9.4926	13.174	7.36951	7.67657	7.65008	8.18505
LOC_Os11g33240	H	9.99315	10.2515	10.7274	10.1128	10.8598	10.6853	11.5235	12.1644	10.3408	9.85815	10.5952	9.50261
LOC_Os12g05730	H	2.62736	3.36186	2.82468	3.69486	2.64127	3.18836	6.73511	10.9529	5.46726	3.82811	3.99372	3.43254
LOC_Os12g10604	H	5.35741	6.23163	4.12501	6.02978	4.48074	5.40174	6.5602	7.68003	7.21112	6.52913	5.79188	6.07312
LOC_Os12g31820	H	8.30492	8.37792	8.80515	8.26599	8.57568	8.5072	9.62272	11.081	9.2498	8.96809	8.41533	8.76032
LOC_Os01g44220	I	8.04953	9.01225	6.4136	7.88564	7.92616	7.60245	9.24642	8.01186	8.5897	13.6279	9.11833	14.366
LOC_Os01g54030	I	4.8908	4.87744	5.36104	4.43465	5.01296	5.46252	6.98316	7.2142	4.93311	10.5718	7.56386	12.792
LOC_Os02g03320	I	3.60922	4.17405	3.50268	3.47974	4.78951	5.05744	6.83652	6.295	4.38004	5.28918	4.8653	4.99244
LOC_Os02g07760	I	11.1057	11.3156	11.3571	10.5395	11.5777	11.5732	11.7277	11.3246	11.384	12.0641	11.3602	12.8156
LOC_Os02g32660	I	6.67848	7.89329	7.00844	6.47575	7.21845	8.27157	11.048	13.1129	10.7697	14.338	11.7223	14.8309
LOC_Os02g42000	I	6.08681	5.80327	7.55912	5.6998	6.30821	6.14271	7.07719	9.04717	5.88367	9.1635	7.13179	10.4944
LOC_Os03g09250	I	11.6886	11.8502	11.7926	12.7266	13.1545	13.0741	11.7554	8.76969	11.2316	14.1183	12.5289	14.4437
LOC_Os03g21260	I	3.09294	2.0814	3.02645	2.82907	2.06694	3.36601	2.90267	4.1912	2.66301	5.28609	4.33334	7.12032
LOC_Os03g22120	I	11.0918	10.7913	9.44144	9.93171	8.30741	9.22318	9.64905	10.0403	10.5638	14.3095	10.8435	14.7746
LOC_Os03g22790	I	9.81081	10.6164	10.0428	10.2951	10.012	12.0869	12.0315	5.36159	10.3141	12.1345	11.9359	11.8503
LOC_Os03g52760	I	10.4258	10.145	10.4176	10.2346	9.66485	10.0175	10.0487	7.78142	10.5962	12.2362	11.125	13.0707
LOC_Os03g55090	I	10.0255	9.94705	7.99353	9.40339	11.8515	11.2777	10.4139	10.589	10.267	13.2536	11.3548	13.8644
LOC_Os04g19740	I	8.54011	9.4146	9.17359	7.88511	9.61325	10.0434	9.88535	9.12537	9.49095	11.7168	10.7056	12.7887
LOC_Os04g39420	I	8.95376	8.93606	9.42583	8.6955	9.97453	10.0265	9.04834	8.5013	9.2696	9.59354	10.0168	10.8687
LOC_Os04g56580	I	10.4814	10.3608	11.0618	9.97742	10.9025	11.5499	11.0387	10.9895	10.6291	13.3235	11.7835	14.2156
LOC_Os05g05270	I	8.88973	9.1711	9.29463	8.65276	9.6488	9.42638	9.10884	8.08925	9.74155	9.1307	9.9491	9.8351
LOC_Os05g32710	I	8.86892	9.55459	8.07372	9.28627	9.75383	9.68345	10.5709	11.4712	9.37157	11.0857	10.2176	12.5089
LOC_Os05g37450	I	8.15906	8.37298	6.49061	8.44991	10.6666	10.2433	9.07003	9.44709	9.28874	9.61605	9.35693	10.5995
LOC_Os05g39690	I	8.97204	9.12684	7.47155	7.91798	6.86005	6.84738	7.10253	7.68604	7.7989	11.3527	9.13502	12.6345
LOC_Os05g49430	I	7.07998	7.29237	6.55971	7.24887	7.28306	7.515	8.78892	5.12464	7.00887	9.31109	6.84022	10.6037
LOC_Os05g50380	I	9.54938	10.844	8.17498	9.96824	12.7929	11.8988	11.339	11.5316	12.664	12.5213	13.1062	13.1204
LOC_Os06g04200	I	6.80467	7.08243	4.7148	6.78299	5.03387	5.95639	8.4531	11.175	6.12621	14.2312	7.76345	15.1922
LOC_Os06g06560	I	10.2027	10.5364	7.88351	10.4373	10.6864	11.4907	10.7585	10.3678	10.6472	12.871	11.8538	14.1674
LOC_Os06g12450	I	3.62653	5.31853	3.64707	4.80529	4.71014	5.30776	8.19776	9.93515	3.46333	11.0752	7.84655	13.0567
LOC_Os06g13720	I	7.29573	6.95524	7.53578	7.18341	8.25959	8.96872	8.07897	6.80847	9.13528	10.1044	9.56367	12.0543
LOC_Os06g29220	I	6.82996	6.58357	6.67048	6.67543	6.72028	7.73272	8.08162	7.51871	6.6739	8.01359	6.67875	7.6748
LOC_Os06g41360	I	10.1896	10.0595	9.84034	9.5405	9.53988	9.91991	10.1534	10.7654	10.9825	10.7705	10.6222	11.296
LOC_Os06g51084	I	12.0109	12.5023	11.2003	11.6357	11.9641	11.4179	11.4381	12.4313	10.8259	15.1468	11.4248	15.463
LOC_Os07g34520	I	6.74279	7.57627	5.69119	6.91541	4.8231	5.11035	6.34961	6.19462	6.94544	10.7088	6.92216	11.1736
LOC_Os07g39400	I	13.1308	13.1141	13.1734	12.8445	13.7083	13.7753	13.1185	12.0134	13.1468	14.2517	13.4311	14.435
LOC_Os07g42490	I	4.31149	5.9036	6.71324	5.25934	6.49193	7.58028	7.42906	6.73606	12.1079	12.7946	12.2925	11.8375
LOC_Os07g43390	I	8.91427	9.36057	8.83925	9.51666	11.18	10.5959	10.4976	12.4777	10.2873	10.3006	11.2299	10.7216
LOC_Os08g09230	I	4.17539	5.29422	5.58321	5.16749	8.07855	7.2409	7.34995	7.67757	7.59392	10.3689	7.67229	11.9196
LOC_Os08g34580	I	8.12893	7.18625	7.93115	7.45788	6.99371	9.47383	10.3389	6.92302	10.7755	10.9197	10.205	11.1527
LOC_Os08g36900	I	2.37669	2.54648	3.16573	3.04696	3.24572	3.58235	4.83797	4.02878	3.01234	10.5693	6.55797	9.7177
LOC_Os08g37140	I	9.8412	9.50703	9.74478	9.47559	9.76124	10.2582	9.89762	11.0571	9.77594	9.91808	10.0639	10.9771
LOC_Os08g40930	I	7.40865	8.68362	6.95095	7.18165	7.41989	7.65217	9.22023	9.29588	7.94895	11.9604	9.27891	12.6312
LOC_Os09g12660	I	10.2421	11.4391	8.97341	10.297	12.5147	12.1065	11.5614	9.71783	13.0238	13.1234	12.8408	13.6374
LOC_Os09g20440	I	2.91362	2.81483	3.08737	3.31664	2.75815	3.36158	3.30001	5.19186	2.54534	8.28025	5.58494	11.0691
LOC_Os09g26380	I	3.16478	2.92184	3.12864	3.42612	2.92801	3.70847	4.69486	4.487	5.07133	10.2009	6.69382	12.3618
LOC_Os09g28400	I	3.93182	3.88191	4.05079	3.60804	3.97514	4.37761	5.81338	5.93215	5.03976	7.2066	4.79644	9.13359
LOC_Os09g30240	I	4.18443	4.51378	3.55504	4.36621	3.25447	3.91369	4.97327	5.90576	4.88221	10.2172	7.03916	12.2274
LOC_Os10g14040	I	6.58812	6.96205	4.8041	6.89438	7.29977	7.03557	7.29119	7.52491	7.40857	8.82216	7.94334	8.78853
LOC_Os10g37660	I	8.77628	8.00715	8.76128	7.84005	8.96217	9.05848	10.1472	8.1381	9.31885	9.28585	10.6573	9.26211
LOC_Os10g41550	I	9.72872	10.4465	9.23387	8.71119	7.00988	9.3134	10.0313	7.55023	8.31946	11.8355	9.13884	10.4291
LOC_Os01g04190	J	10.4506	11.0131	11.3232	10.5509	10.5041	10.5577	10.8088	10.3987	10.2984	12.0824	10.3486	13.055
LOC_Os01g05490	J	14.3555	14.2605	14.266	14.2649	14.4204	14.1364	13.9365	14.0749	13.514	14.8038	14.4592	14.7785
LOC_Os01g09320	J	11.6826	11.7635	12.479	12.2189	12.2963	12.5707	12.39	10.746	12.0299	12.1043	12.8295	11.9025
LOC_Os01g09460	J	7.12826	7.72125	9.35591	6.47716	8.6789	7.95092	7.64112	8.29694	7.64644	10.3438	9.37083	10.2993
LOC_Os01g20110	J	10.2162	10.5865	6.89256	9.40243	9.20819	8.7962	7.39855	6.39181	8.7241	7.98474	8.83228	6.06171
LOC_Os01g23610	J	10.1005	10.458	9.90648	9.54458	10.8197	10.8262	10.2828	8.92275	10.2736	10.2218	10.688	10.4693
LOC_Os01g46070	J	11.8943	11.7749	12.8606	11.8384	13.1317	12.3708	12.5976	11.5085	11.7201	12.5515	12.58	12.9359
LOC_Os01g46610	J	14.0114	13.6638	14.3673	13.7473	14.4531	14.1131	14.2731	14.0695	13.9003	14.2801	14.1846	13.9417
LOC_Os01g47550	J	8.79673	8.66308	9.61745	8.58223	8.78612	9.13218	8.96508	9.88991	9.08336	8.86193	9.14452	9.19472
LOC_Os01g48200	J	11.2487	10.5532	10.7035	10.9313	11.2754	11.0922	10.8407	10.1653	9.97321	10.6582	10.5505	10.8806
LOC_Os01g52450	J	5.47597	6.01385	8.35573	5.3046	6.92061	7.24159	6.60174	5.39129	7.07919	6.91393	7.46736	6.31091
LOC_Os01g52460	J	11.2813	11.3996	12.1225	11.1228	11.7244	11.7587	11.1636	10.2824	11.0385	12.3559	11.5398	12.6533
LOC_Os01g55040	J	10.0955	10.3003	10.0036	9.76708	10.7274	10.6396	9.9133	7.07377	11.2441	10.8166	10.5318	10.0587
LOC_Os01g55540	J	11.486	11.591	12.7621	11.7592	12.5203	12.1975	12.0284	11.5053	11.7218	14.4534	13.8807	14.6342
LOC_Os01g59920	J	8.85063	9.07751	7.46335	8.62583	9.85317	10.1686	8.39106	6.70242	9.53773	8.25318	9.51037	7.53987
LOC_Os01g60190	J	13.1257	12.6691	13.1695	12.5857	12.4747	12.057	12.6659	12.4266	12.6719	12.925	13.5273	13.1489
LOC_Os01g62420	J	11.2564	10.7434	12.799	11.3566	11.9003	11.9821	12.1572	10.9393	11.0268	12.5933	13.0953	12.9131
LOC_Os01g63220	J	9.14404	9.09167	7.56626	9.17894	9.46225	9.25803	7.95155	4.4252	9.66233	8.01077	8.81359	7.80789
LOC_Os01g66940	J	10.4716	9.88392	10.5747	10.4826	11.1329	10.3802	10.7593	11.8395	9.7245	10.6283	11.1659	10.7546
LOC_Os01g67860	J	12.3372	12.7958	14.0858	12.9033	13.5961	13.4449	13.9905	11.8813	14.3367	14.3885	14.9594	14.1712
LOC_Os01g70170	J	13.2353	12.9211	14.0009	12.65	13.2679	13.0244	12.9646	10.2257	12.6273	13.3699	13.067	13.2391
LOC_Os01g72090	J	8.90864	9.00705	8.34017	9.09128	9.4823	8.29584	7.52074	6.35825	9.32258	8.46594	9.3003	9.21283
LOC_Os02g02850	J	9.75982	9.62905	9.41667	9.04807	9.82177	9.67	8.96862	8.10622	9.66449	9.62375	10.2214	9.77517
LOC_Os02g03100	J	11.7996	12.2066	11.4394	12.0217	11.7689	11.6363	10.0476	9.29214	10.5407	12.2592	10.7395	11.2446
LOC_Os02g03540	J	11.6503	11.6806	10.5347	11.045	11.1671	11.3324	10.4903	9.00677	11.0408	10.0682	10.8052	9.47215
LOC_Os02g03690	J	8.23775	8.46417	8.69283	8.12543	9.00823	8.87315	8.31729	7.21044	8.68192	8.52928	8.76638	8.78619
LOC_Os02g07260	J	13.1288	13.0238	13.8977	13.2057	14.0088	13.5274	13.6037	13.8033	13.106	14.6262	14.2912	14.6241
LOC_Os02g13840	J	12.3377	11.994	12.7806	12.1913	11.835	11.6931	12.1609	10.7065	12.1839	12.5436	12.375	12.9201
LOC_Os02g14770	J	11.556	11.4111	13.1551	11.0467	11.7681	11.5241	11.4436	7.70397	11.1649	11.3193	11.3356	11.209
LOC_Os02g17700	J	8.55681	8.73494	8.44831	8.2192	8.47319	8.23452	8.43646	7.48048	8.459	7.86332	8.08345	7.61868
LOC_Os02g18940	J	10.7256	10.6099	9.26965	9.77815	9.35382	9.77732	8.77812	6.65095	9.99429	9.49039	9.36416	8.63744
LOC_Os02g32490	J	11.0498	10.6189	13.5868	11.3841	12.8158	12.4166	11.531	7.8945	12.0837	11.7207	12.2529	12.0554
LOC_Os02g34560	J	10.3934	10.137	11.9984	10.6942	11.1207	10.7503	10.771	6.31054	10.761	10.4559	10.8959	10.4232
LOC_Os02g38840	J	8.74496	8.43638	10.4393	8.58443	8.18801	7.76769	7.55535	7.34977	7.51268	9.42292	9.56069	9.21092
LOC_Os02g38920	J	12.8424	12.3295	14.5249	12.8974	13.8985	13.5865	14.1584	14.2747	13.326	15.0229	15.0819	15.0327
LOC_Os02g41520	J	10.1492	9.5474	9.93074	9.22187	9.09141	9.1024	9.15232	9.4507	9.12749	9.43196	10.1104	9.53246
LOC_Os02g45110	J	11.1146	10.7942	10.8588	10.4586	11.4518	11.6475	10.919	9.29144	11.6013	11.1665	11.5946	11.6443
LOC_Os02g57040	J	13.19	13.3902	12.6452	13.1428	13.7912	13.4205	13.0865	13.3931	13.2543	12.4705	13.1594	12.5009
LOC_Os03g02030	J	9.93644	10.2058	10.7742	9.78251	9.53286	9.70728	9.21849	7.08769	9.69631	9.85368	10.0652	10.4115
LOC_Os03g04460	J	11.4827	11.2891	11.7934	11.1498	11.7557	11.7184	11.2839	11.1766	11.0212	11.4514	11.6634	11.6869
LOC_Os03g06200	J	11.8792	11.584	12.6635	11.9716	12.5487	12.1753	10.4881	9.77236	11.484	12.1421	13.1915	12.8713
LOC_Os03g06880	J	10.5408	10.5352	9.17469	10.0595	9.69531	9.79266	9.52659	8.08736	9.70282	9.40622	9.5582	9.65763
LOC_Os03g10510	J	11.6383	11.4611	13.0148	12.0767	13.1283	12.8698	12.8801	12.8923	11.771	12.4006	12.2958	13.0126
LOC_Os03g11450	J	7.62588	7.4744	7.87776	7.1662	7.85732	8.21749	7.47356	7.27748	8.30099	7.9008	8.55859	7.79093
LOC_Os03g11660	J	9.23417	9.02235	9.32923	8.53181	9.60233	9.50408	8.95454	8.91676	8.84704	8.99263	9.12955	8.49763
LOC_Os03g31750	J	6.62893	6.78682	9.67942	7.05188	7.02373	7.76728	7.09336	7.08814	7.24799	11.5322	11.046	12.8763
LOC_Os03g40550	J	9.06859	8.92618	6.51308	8.50492	8.62451	8.1381	6.88915	5.57223	8.39981	7.69015	7.86867	7.02737
LOC_Os03g44300	J	11.839	11.772	11.0696	11.6215	11.8612	11.364	11.1712	10.2425	10.605	11.3982	11.2732	11.4779
LOC_Os03g50510	J	10.0555	9.52173	10.441	9.33431	10.1783	10.1636	10.3592	10.5346	10.1938	10.5938	10.419	10.4826
LOC_Os03g51000	J	9.85821	10.0296	10.4925	9.74727	10.422	10.7898	10.5064	8.39793	10.3743	10.5273	10.7982	10.4209
LOC_Os03g57120	J	10.3542	10.8866	12.7377	11.0415	11.6188	11.048	10.0811	8.64974	10.7219	10.8175	10.96	10.7903
LOC_Os03g61710	J	11.0862	10.6182	11.5154	10.6096	11.0587	10.8557	11.5418	10.8482	10.5918	11.1632	11.1737	11.4983
LOC_Os03g61960	J	12.1892	11.9287	13.741	11.956	13.4853	13.2652	12.1867	11.4182	12.8103	13.6943	13.8256	13.1337
LOC_Os04g02900	J	12.1632	12.2631	12.4254	12.1924	12.8604	12.5296	12.7873	12.0395	12.1815	12.5597	12.4397	12.3265
LOC_Os04g33040	J	10.8213	11.051	11.1863	10.7324	10.8478	10.8025	10.5441	9.50686	10.8199	11.5129	11.5557	11.3349
LOC_Os04g33630	J	10.001	10.69	5.87778	11.1929	11.6512	10.596	7.58229	4.86846	9.71608	9.73464	10.4576	10.1168
LOC_Os04g37470	J	7.93956	7.94459	6.50072	7.48291	7.56016	7.25877	6.62857	8.16585	7.35408	7.75956	7.78093	7.77195
LOC_Os04g40990	J	8.6795	8.38675	10.5784	8.28731	7.30798	7.71353	9.76275	6.34567	7.71519	11.9117	9.20367	13.3438
LOC_Os04g42920	J	11.3776	11.4653	11.2472	11.0796	11.8587	11.6595	11.2146	10.7744	11.0793	11.8214	11.5882	12.0367
LOC_Os04g43710	J	9.93419	10.9309	8.96338	8.20535	9.17856	9.32066	9.08324	9.69178	8.23084	8.16465	7.97658	7.60179
LOC_Os04g46750	J	10.7226	10.0397	11.7369	10.3789	9.9598	10.1495	10.5011	7.81297	10.6642	10.7577	10.4387	10.4495
LOC_Os04g55720	J	12.6558	12.0407	12.7538	11.77	12.6685	12.3938	10.8906	10.9413	11.51	12.8776	13.1189	13.4451
LOC_Os04g56290	J	11.0552	11.2135	11.7032	11.3056	11.6269	10.8359	10.8438	8.3737	10.6435	11.5346	11.234	11.5099
LOC_Os04g58110	J	13.1133	12.8479	13.2677	13.1603	13.2846	13.209	12.8456	8.5417	13.1018	12.8932	14.227	12.9099
LOC_Os05g06460	J	9.07938	9.08867	10.6355	9.15908	11.0681	10.5922	10.2866	7.87029	9.38312	10.1157	10.9527	10.0244
LOC_Os05g10650	J	7.36112	7.07167	9.5999	7.40481	4.62794	6.39962	6.26856	6.34043	6.40757	8.49716	11.3021	8.80073
LOC_Os05g37140	J	11.1718	11.2082	13.3063	11.6283	12.6252	12.2671	12.2115	11.1594	12.0962	12.5875	12.6408	12.8364
LOC_Os05g44922	J	10.5711	10.3462	12.1284	9.84827	10.944	11.7062	11.3294	8.14403	11.0942	11.2515	13.7463	11.9428
LOC_Os05g45950	J	13.0488	12.8917	12.9575	13.1524	12.991	12.8383	12.9324	10.9851	12.8724	12.0924	13.0445	12.1665
LOC_Os05g50980	J	11.102	11.293	7.86499	10.3238	9.90077	9.62956	8.78966	7.61296	9.60161	8.55702	9.10718	8.49626
LOC_Os06g02144	J	12.9492	12.3923	13.4703	12.9138	13.4007	12.2363	12.6054	11.3509	12.0726	12.9822	12.6983	12.4214
LOC_Os06g02260	J	11.5942	11.4752	11.9072	11.3915	12.3151	12.0016	11.8799	9.88762	11.8766	11.6559	11.74	11.6185
LOC_Os06g03682	J	9.42594	9.57372	10.913	9.42251	10.7781	10.3992	9.40207	4.87215	9.83455	9.13135	9.42124	8.52608
LOC_Os06g09450	J	12.8487	13.0378	14.3186	12.7252	14.1333	13.522	14.0475	7.46641	13.4653	13.5768	13.373	13.3656
LOC_Os06g14740	J	11.694	11.5833	11.0219	11.5525	11.387	11.771	11.4503	8.32874	11.5499	11.9697	11.2138	11.0193
LOC_Os06g26234	J	9.70668	9.84403	8.06137	9.7388	10.0369	9.86087	8.37794	7.57228	9.42	7.81882	9.14008	6.90907
LOC_Os06g29180	J	11.4317	11.4189	12.3572	11.8279	11.5923	11.751	11.473	8.77585	11.5189	13.4333	11.4264	13.5796
LOC_Os06g30460	J	10.7937	10.3457	11.1403	10.4167	10.7797	10.114	10.9932	10.8955	10.1146	10.556	10.5408	10.9555
LOC_Os06g36880	J	6.37199	7.69608	5.794	7.4074	6.29961	6.11101	5.26024	6.62764	5.01977	5.83885	4.07507	4.70506
LOC_Os06g51150	J	12.4433	12.0679	13.7362	12.0282	13.066	12.5047	12.8486	11.786	12.8309	13.7922	12.981	14.0979
LOC_Os07g08340	J	10.8179	10.6335	10.4803	10.3234	11.3336	11.163	10.5352	9.51256	10.0237	11.0414	11.269	11.8419
LOC_Os07g09060	J	11.8699	11.9953	12.9531	12.1132	11.721	11.9937	12.1086	9.85883	12.3513	13.1433	11.663	13.4908
LOC_Os07g22350	J	10.0963	10.5396	11.4504	10.311	10.2458	10.3472	10.2033	9.72832	10.8644	9.83236	10.2535	9.00299
LOC_Os07g26610	J	10.52	10.6814	10.7064	10.4522	10.9887	11.1791	10.6005	10.0862	10.2703	11.1051	9.83712	11.4871
LOC_Os07g37454	J	7.23188	5.53885	9.67024	8.24335	4.24636	6.57433	6.36524	7.1919	4.6181	8.5005	12.0724	8.32483
LOC_Os07g41280	J	10.5157	9.90533	10.8557	10.0757	10.0812	9.97861	10.4133	9.33449	10.7114	10.7862	10.3384	10.7721
LOC_Os07g44660	J	9.53156	9.69346	10.0991	9.41985	10.0792	9.83154	9.97086	9.33702	9.94188	10.9834	9.65625	9.79348
LOC_Os07g47820	J	11.6678	11.5062	11.9702	10.994	11.1198	11.5613	11.5617	9.43216	12.1717	11.79	11.333	11.3252
LOC_Os07g48160	J	9.61503	9.83959	11.5571	10.1515	10.285	10.0628	10.1147	7.74454	10.4164	10.6145	9.48012	9.38383
LOC_Os08g03290	J	14.7802	14.6844	14.6328	14.6035	14.9649	14.4476	14.4956	11.7698	14.4546	15.2049	14.9697	15.1329
LOC_Os08g05830	J	9.94344	10.5805	11.0058	9.76523	11.2286	11.0567	11.0328	9.04331	10.7785	10.7145	11.2988	11.3083
LOC_Os08g36630	J	7.72496	8.39192	10.9434	8.54118	8.76447	7.47012	7.90608	5.6487	11.3333	9.70665	10.6409	9.41618
LOC_Os08g37380	J	9.96696	10.0831	9.20794	9.69189	9.83513	9.968	9.61135	5.79973	9.73762	9.05035	8.90568	9.64657
LOC_Os08g44810	J	12.1544	11.8665	12.2119	11.6827	11.7514	12.1407	12.0996	11.2318	12.0744	12.0345	11.8196	12.5764
LOC_Os09g15810	J	10.7941	10.5445	9.71254	10.0036	10.6067	10.5999	9.66131	8.74505	10.3922	10.6672	10.3348	10.677
LOC_Os09g20990	J	10.7662	10.7473	12.7263	10.3667	11.1435	12.1836	11.2223	7.57979	12.0241	12.4909	10.979	12.0421
LOC_Os09g30340	J	10.1504	10.7018	10.774	10.4943	10.7404	10.7327	10.5076	9.5858	10.3187	10.4699	10.6996	10.5485
LOC_Os09g32810	J	12.4816	12.6023	13.3887	12.3437	12.8429	12.2259	12.0225	11.23	12.0306	13.27	12.6632	13.2173
LOC_Os09g38759	J	10.1887	10.5947	9.59258	10.1125	9.71264	10.1864	9.50875	9.26141	10.2695	10.2913	10.3019	10.8219
LOC_Os10g13700	J	3.49978	4.54961	7.06109	4.14871	1.83738	4.38107	3.9748	3.58568	3.00624	5.7765	8.22644	3.58195
LOC_Os10g25130	J	10.506	10.2085	12.4478	10.5634	10.5321	10.6997	10.5239	11.2208	10.4241	13.4464	12.9981	13.5039
LOC_Os10g30550	J	7.32257	7.60642	4.75725	7.06975	7.55616	7.78011	5.59298	4.17654	6.81445	6.14855	6.34457	6.63393
LOC_Os10g33800	J	14.1935	14.1619	14.3714	14.0723	14.7095	13.9483	13.8377	14.3204	13.6671	14.358	14.2522	14.4274
LOC_Os11g05110	J	12.5589	12.5786	12.4776	12.7491	13.3976	12.5759	12.298	12.021	12.4207	12.3292	13.6897	12.3457
LOC_Os11g17610	J	9.15323	9.221	9.8668	8.94801	9.42247	9.55485	8.81116	8.19787	9.0188	10.2145	10.1085	10.9045
LOC_Os11g29400	J	11.4633	10.8726	12.1865	10.9291	11.0753	10.8031	10.031	10.1706	10.6382	11.0432	11.3903	11.661
LOC_Os11g42540	J	7.84626	8.42571	6.96659	7.93127	8.08567	8.13045	7.47269	5.03454	10.0877	7.59268	7.85346	7.43196
LOC_Os12g05110	J	10.6506	10.5765	11.6923	11.043	11.8501	11.2711	11.1578	12.4858	10.8213	11.9453	12.733	12.2722
LOC_Os12g22030	J	11.5985	11.2337	11.0864	10.7226	11.0385	11.12	10.4283	9.98797	10.8043	11.3431	11.3673	12.8733
LOC_Os12g37870	J	11.874	11.7952	12.541	12.3455	12.7334	11.9064	11.6135	10.72	11.6711	11.8321	12.0234	11.4221
LOC_Os12g43664	J	7.38826	7.64496	7.18427	7.27518	7.80362	7.38771	6.9248	7.06116	7.43653	7.43369	7.12857	7.43137
LOC_Os01g10240	K	5.71863	6.18815	6.70147	6.33909	6.16667	5.73036	5.97539	6.85256	5.9086	5.63153	5.87957	5.83353
LOC_Os01g25510	K	2.53989	2.71552	3.89704	3.32269	2.06856	3.10784	3.53298	4.42277	3.53796	3.43574	3.22718	4.37419
LOC_Os01g34900	K	3.1451	3.79578	3.16584	3.71656	2.6931	3.3262	3.13768	5.47629	3.74993	3.82625	3.4084	2.18873
LOC_Os01g63810	K	6.46302	6.62863	6.65903	6.67492	6.43362	6.73121	7.36561	6.46332	6.72917	6.96645	6.27253	7.30526
LOC_Os01g70820	K	9.43224	9.36008	8.5314	10.2344	8.18484	8.81622	9.83852	7.0005	9.23104	9.39421	9.99706	9.01157
LOC_Os02g12900	K	6.49157	7.21971	7.91306	5.46456	7.68285	5.22138	7.03789	7.17075	7.31802	6.51239	7.284	4.33093
LOC_Os02g22000	K	4.46396	4.75811	5.02955	4.92342	4.81931	5.17554	5.75426	6.84993	5.66018	5.33694	5.52678	4.92617
LOC_Os02g43470	K	4.96408	5.09879	4.61879	4.7965	5.16051	4.25305	5.87913	7.18749	5.24153	5.77191	4.86346	5.10432
LOC_Os02g52710	K	1.42997	1.02253	2.78121	1.66794	1.0471	1.81985	2.09609	3.38043	2.10782	1.96762	2.94941	4.28978
LOC_Os02g58530	K	3.71764	3.63554	5.042	3.82995	3.84016	4.06206	4.25522	6.056	4.61307	4.81552	4.14075	4.95661
LOC_Os03g04140	K	10.5189	10.9351	9.98592	11.1684	9.91253	10.5909	9.8757	10.51	10.2698	11.521	10.756	12.0492
LOC_Os03g09020	K	9.97479	10.0384	7.48732	11.0323	8.94519	6.41089	8.76591	5.44324	9.59911	10.233	10.2931	12.2337
LOC_Os03g48471	K	7.02249	9.69699	4.82484	8.81162	4.39836	6.36456	7.1403	6.57558	9.07194	8.21364	7.28723	5.23357
LOC_Os03g52560	K	4.39115	4.57965	5.0255	4.7393	4.37086	4.27382	5.50874	6.5227	4.04082	5.31311	4.28164	4.21521
LOC_Os04g01674	K	9.68739	10.0148	10.3596	9.55181	9.09347	8.10315	9.74065	7.26855	9.9185	10.1567	9.35703	7.99431
LOC_Os04g08550	K	8.71134	9.92883	8.16395	8.10233	7.40354	5.74055	6.24586	7.17174	4.90882	7.28656	5.33179	5.55781
LOC_Os04g35530	K	4.99245	5.13781	4.85253	5.20285	4.91818	4.91394	5.57027	5.02361	5.60543	5.02516	4.78294	4.57945
LOC_Os04g50880	K	3.42374	2.99194	2.65908	3.50657	2.50321	2.98348	3.17988	4.72091	3.10531	3.3037	4.91371	3.08629
LOC_Os04g53214	K	8.77352	10.019	8.07472	8.64299	8.95053	8.47922	8.3564	7.25581	10.0724	7.56854	9.15596	7.72442
LOC_Os05g24810	K	2.46541	2.98527	1.93618	2.87913	1.84023	1.92923	2.63227	4.06325	2.50474	2.75306	2.21592	2.0149
LOC_Os05g32900	K	4.04836	3.95416	3.99257	4.49517	3.22314	3.75335	4.24244	5.51277	3.71157	4.22101	3.77213	4.91821
LOC_Os05g44210	K	9.07402	8.91839	9.35406	9.32907	8.99191	8.6828	10.1078	10.5907	11.0637	9.56086	11.0927	8.79003
LOC_Os06g19960	K	5.61677	5.91699	6.07321	5.76045	5.86513	5.40038	6.05842	6.32226	6.16582	5.60542	5.95967	5.33611
LOC_Os06g36830	K	3.60841	3.52836	2.79114	4.57944	3.668	2.57766	3.49609	3.81623	2.96639	3.34672	2.70838	3.56514
LOC_Os06g40770	K	3.72808	4.0506	3.82256	4.14526	3.70582	3.83286	5.82403	6.01698	3.85338	4.19438	4.18541	3.75534
LOC_Os07g03960	K	7.14487	8.4907	6.06786	8.22235	5.77359	2.95622	4.74787	3.84028	7.74353	2.88778	6.183	2.95991
LOC_Os07g05400	K	11.1379	10.9347	10.7576	10.7827	11.1467	10.0537	10.4107	10.6302	10.8236	11.1008	10.7063	11.0229
LOC_Os07g09890	K	7.00475	7.71396	8.30374	6.93796	8.5455	6.72651	8.26053	5.80244	9.56723	6.73972	8.56413	7.47645
LOC_Os07g13880	K	1.51452	1.44597	1.56211	1.92003	1.4313	1.7695	1.81139	3.80105	1.40602	2.10186	1.33186	1.79647
LOC_Os07g26900	K	2.35178	1.94539	2.35834	2.23627	3.02756	2.39586	2.58826	4.93237	5.41168	5.58125	5.0922	5.87698
LOC_Os07g33680	K	9.60024	9.7389	10.8045	9.78044	10.3553	9.62324	11.0147	11.1766	10.8684	10.1868	11.2791	10.3379
LOC_Os07g38960	K	4.2798	3.86998	3.7117	4.20381	4.48856	4.00956	4.40455	5.69145	3.95604	3.98321	4.15302	4.11257
LOC_Os07g39360	K	6.07535	6.68038	7.12862	6.63242	6.02679	5.32237	5.85088	7.41582	6.28089	5.54629	5.75234	5.16528
LOC_Os08g09860	K	8.79652	9.85279	7.72885	10.1076	9.32707	6.05284	9.40701	8.61759	12.3468	7.35758	11.2969	4.97291
LOC_Os08g20660	K	10.9367	10.7956	10.8096	10.7613	10.7955	10.7518	10.8204	8.47057	11.2932	10.9627	10.8306	10.3756
LOC_Os08g21900	K	4.9273	5.31789	4.8811	4.90047	3.7821	4.79794	5.11836	5.35876	5.16927	4.52385	4.76411	4.19899
LOC_Os08g31630	K	4.8241	5.05355	4.82048	5.00777	4.05584	3.98884	4.92132	5.64456	5.12368	4.90346	5.31945	5.01321
LOC_Os08g32750	K	3.87331	3.38614	3.71949	7.15224	3.00071	3.59322	3.47241	3.74294	4.70812	3.73259	3.78415	3.51165
LOC_Os08g32840	K	3.23272	3.59274	6.22152	3.678	3.12315	3.26888	3.70722	5.27188	4.13494	4.2218	4.10366	3.46503
LOC_Os08g34210	K	12.2743	12.7753	10.6185	13.2195	9.88276	10.1844	11.2744	8.32853	11.1114	11.4276	11.8793	10.6459
LOC_Os09g02540	K	3.17878	3.86121	3.44392	4.32117	2.86213	3.94641	4.03088	4.98937	3.83861	4.28905	3.4238	4.32243
LOC_Os09g14670	K	8.94498	9.10101	9.00807	9.39865	8.46188	8.83557	9.05048	7.77016	9.42039	8.96211	8.63176	8.03175
LOC_Os09g20390	K	9.71449	10.0569	8.84228	10.1806	9.35261	8.87976	8.1246	4.76808	10.2257	5.58544	11.112	10.8622
LOC_Os09g25890	K	4.33899	4.39144	4.52176	4.70098	5.41956	4.69788	4.11589	6.25486	4.63941	7.89964	5.67295	8.64139
LOC_Os09g28130	K	2.76143	3.21835	4.4736	4.02175	3.81335	3.59821	5.79218	9.3619	4.81627	7.61505	2.342	10.9292
LOC_Os09g28150	K	1.8121	2.36182	2.99403	2.4722	3.36907	2.82836	5.43109	10.0367	4.83208	5.92253	3.18358	8.87579
LOC_Os09g28420	K	3.93772	3.9899	4.22831	4.33887	4.05186	4.7143	4.72185	5.11402	4.44783	4.96259	4.76902	5.29809
LOC_Os10g02380	K	7.09436	7.07167	7.51016	7.8247	4.98923	6.26028	5.10867	4.55365	10.1787	7.4207	8.71777	6.16049
LOC_Os10g41190	K	9.7807	10.7246	9.29475	10.1707	9.34891	8.92417	10.1178	6.19221	8.67353	10.2441	9.72042	11.191
LOC_Os11g40750	K	4.15235	4.47941	4.5301	4.67464	3.36011	4.47431	4.95717	5.87086	5.66228	4.24907	5.02457	4.84264
LOC_Os12g03950	K	3.23488	3.3229	2.29769	3.86658	2.44689	2.63842	3.25048	3.73344	3.56597	3.29086	3.23532	2.34826
LOC_Os12g04110	K	7.17706	7.56677	6.39482	7.0531	6.92797	6.81867	6.80815	7.88435	7.96738	6.48494	7.34855	6.09603
LOC_Os12g07020	K	10.5659	10.4338	8.61267	10.2342	8.45338	8.07603	8.59373	9.14573	10.0605	8.55635	9.88955	7.90045
LOC_Os12g09060	K	2.24755	1.90693	2.48485	2.52327	2.87979	2.93578	3.61098	4.09339	3.94115	3.156	2.99427	3.4221
LOC_Os12g16350	K	9.45899	9.05693	8.59285	8.57241	8.76064	8.56394	9.06606	8.49502	9.06012	8.51463	8.4386	8.0944

## Sheet: Table S5
Table S5. Summarized cluster information of 866 carbohydrate metabolism genes.
RAP-DB	MSU7	Anatomy
Os01g0101200	LOC_Os01g01120	A
Os01g0208700	LOC_Os01g11054	A
Os01g0228600	LOC_Os01g12830	A
Os01g0237100	LOC_Os01g13570	A
Os01g0303000	LOC_Os01g19740	A
Os01g0332100	LOC_Os01g22900	A
Os01g0574600	LOC_Os01g39270	A
Os01g0589800	LOC_Os01g40710	A
Os01g0617900	LOC_Os01g43070	A
Os01g0673800	LOC_Os01g48300	A
Os01g0682500	LOC_Os01g48990	A
Os01g0711400	LOC_Os01g51410	A
Os01g0742300	LOC_Os01g53910	A
Os01g0764900	LOC_Os01g55950	A
Os01g0805300	LOC_Os01g59090	A
Os01g0866400	LOC_Os01g64660	A
Os01g0869800	LOC_Os01g64960	A
Os01g0882500	LOC_Os01g66000	A
Os01g0938100	LOC_Os01g71190	A
Os01g0959900	LOC_Os01g72950	A
Os01g0966200	LOC_Os01g73540	A
Os01g0978100	LOC_Os01g74650	A
Os02g0101500	LOC_Os02g01150	A
Os02g0103800	LOC_Os02g01340	A
Os02g0125100	LOC_Os02g03260	A
Os02g0169900	LOC_Os02g07350	A
Os02g0177900	LOC_Os02g08130	A
Os02g0229400	LOC_Os02g13560	A
Os02g0328300	LOC_Os02g22260	A
None	LOC_Os02g24574	A
Os02g0529400	LOC_Os02g32730	A
Os02g0533300	LOC_Os02g33030	A
Os02g0574100	LOC_Os02g36450	A
Os02g0578400	LOC_Os02g36850	A
Os02g0698000	LOC_Os02g47020	A
Os02g0750100	LOC_Os02g51470	A
Os02g0762100	LOC_Os02g52450	A
Os02g0764500	LOC_Os02g52650	A
Os02g0807100	LOC_Os02g56320	A
Os03g0101300	LOC_Os03g01170	A
Os03g0102100	LOC_Os03g01222	A
Os03g0107800	LOC_Os03g01750	A
Os03g0131200	LOC_Os03g03910	A
Os03g0169100	LOC_Os03g07300	A
Os03g0170900	LOC_Os03g07480	A
Os03g0197200	LOC_Os03g10100	A
Os03g0267300	LOC_Os03g16050	A
Os03g0278900	LOC_Os03g17070	A
Os03g0279950	LOC_Os03g17174	A
Os03g0333400	LOC_Os03g21560	A
Os03g0363500	LOC_Os03g24860	A
Os03g0412800	LOC_Os03g29950	A
Os03g0586500	LOC_Os03g38950	A
Os03g0735000	LOC_Os03g52460	A
Os03g0747700	LOC_Os03g53640	A
Os03g0773800	LOC_Os03g56280	A
Os03g0781400	LOC_Os03g56869	A
Os03g0786100	LOC_Os03g57220	A
Os03g0808900	LOC_Os03g59430	A
Os03g0823100	LOC_Os03g60820	A
Os03g0847500	LOC_Os03g63010	A
Os03g0857400	LOC_Os03g64020	A
Os04g0234600	LOC_Os04g16680	A
Os04g0409900	LOC_Os04g33490	A
Os04g0412500	LOC_Os04g33660	A
Os04g0432400	LOC_Os04g35280	A
Os04g0490800	LOC_Os04g41340	A
Os04g0522800	LOC_Os04g44190	A
Os04g0523000	LOC_Os04g44200	A
Os04g0539000	LOC_Os04g45600	A
Os04g0623800	LOC_Os04g53230	A
Os04g0658300	LOC_Os04g56320	A
Os04g0662700	LOC_Os04g56710	A
Os04g0674100	LOC_Os04g57780	A
Os05g0150800	LOC_Os05g05830	A
Os05g0164100	LOC_Os05g07130	A
Os05g0292800	LOC_Os05g22730	A
Os05g0348100	LOC_Os05g28090	A
Os05g0480000	LOC_Os05g40180	A
Os05g0496200	LOC_Os05g41640	A
Os05g0533500	LOC_Os05g45710	A
Os05g0533600	LOC_Os05g45720	A
Os05g0549100	LOC_Os05g47560	A
Os05g0555300	LOC_Os05g48160	A
Os06g0107700	LOC_Os06g01850	A
Os06g0109000	LOC_Os06g01950	A
Os06g0133800	LOC_Os06g04270	A
Os06g0136600	LOC_Os06g04510	A
Os06g0232200	LOC_Os06g12600	A
Os06g0476200	LOC_Os06g28194	A
Os06g0498400	LOC_Os06g30310	A
Os06g0564500	LOC_Os06g36840	A
Os06g0608700	LOC_Os06g40640	A
Os06g0664200	LOC_Os06g45370	A
Os07g0108300	LOC_Os07g01760	A
Os07g0142900	LOC_Os07g04990	A
Os07g0143000	LOC_Os07g05000	A
Os07g0151200	LOC_Os07g05640	A
Os07g0152900	LOC_Os07g05820	A
Os07g0176900	LOC_Os07g08030	A
Os07g0409200	LOC_Os07g22650	A
Os07g0489800	LOC_Os07g30670	A
Os07g0513000	LOC_Os07g32880	A
Os07g0556200	LOC_Os07g37030	A
Os07g0562400	LOC_Os07g37530	A
Os07g0567400	LOC_Os07g38000	A
Os07g0618500	LOC_Os07g42632	A
Os07g0687900	LOC_Os07g48830	A
Os08g0347500	LOC_Os08g25900	A
Os08g0359000	LOC_Os08g27010	A
Os08g0434300	LOC_Os08g33720	A
Os08g0470700	LOC_Os08g36680	A
Os08g0502700	LOC_Os08g39300	A
Os08g0504500	LOC_Os08g39430	A
Os08g0512500	LOC_Os08g40160	A
Os08g0526200	LOC_Os08g41460	A
Os08g0566400	LOC_Os08g45180	A
Os08g0566600	LOC_Os08g45190	A
Os09g0268300	LOC_Os09g09520	A
Os09g0296800	LOC_Os09g12540	A
Os09g0327400	LOC_Os09g15820	A
Os09g0394500	LOC_Os09g23110	A
Os09g0408600	LOC_Os09g24320	A
Os09g0411650	LOC_Os09g24530	A
Os09g0416200	LOC_Os09g24924	A
Os09g0439500	LOC_Os09g26810	A
Os09g0464000	LOC_Os09g28910	A
Os09g0535000	LOC_Os09g36450	A
Os09g0567366	LOC_Os09g39390	A
Os10g0113900	LOC_Os10g02480	A
Os10g0114300	LOC_Os10g02490	A
None	LOC_Os10g21290	A
Os10g0503200	LOC_Os10g35940	A
Os10g0516100	LOC_Os10g37180	A
Os10g0536500	LOC_Os10g39150	A
Os10g0573000	LOC_Os10g42240	A
Os11g0136400	LOC_Os11g04150	A
Os11g0150100	LOC_Os11g05260	A
Os11g0594000	LOC_Os11g38160	A
Os11g0707050	LOC_Os11g47980	A
Os12g0169600	LOC_Os12g07210	A
Os12g0274700	LOC_Os12g17600	A
Os12g0420400	LOC_Os12g23200	A
Os12g0480100	LOC_Os12g29570	A
Os12g0514000	LOC_Os12g32940	A
Os01g0501800	LOC_Os01g31690	B
Os01g0600900	LOC_Os01g41710	B
Os01g0720500	LOC_Os01g52240	B
None	LOC_Os01g58000	B
None	LOC_Os01g58020	B
Os02g0197600	LOC_Os02g10390	B
Os02g0562700	LOC_Os02g35500	B
Os02g0744700	LOC_Os02g51070	B
Os03g0129300	LOC_Os03g03720	B
Os03g0197100	LOC_Os03g10090	B
Os03g0306800	LOC_Os03g19380	B
Os03g0592500	LOC_Os03g39610	B
Os03g0778100	LOC_Os03g56670	B
None	LOC_Os04g16760	B
None	LOC_Os04g16770	B
Os04g0414700	LOC_Os04g33830	B
Os04g0457000	LOC_Os04g38410	B
Os04g0459500	LOC_Os04g38600	B
Os04g0690800	LOC_Os04g59440	B
Os05g0560000	LOC_Os05g48630	B
Os06g0101600	LOC_Os06g01210	B
Os06g0320500	LOC_Os06g21590	B
Os07g0141400	LOC_Os07g04840	B
Os07g0147500	LOC_Os07g05360	B
Os07g0148900	LOC_Os07g05480	B
Os07g0435300	LOC_Os07g25430	B
Os07g0544800	LOC_Os07g36080	B
Os07g0558400	LOC_Os07g37240	B
Os07g0562700	LOC_Os07g37550	B
Os07g0630800	LOC_Os07g43700	B
Os08g0104600	LOC_Os08g01380	B
Os08g0200300	LOC_Os08g10020	B
Os08g0366000	LOC_Os08g27840	B
Os08g0435900	LOC_Os08g33820	B
Os08g0560900	LOC_Os08g44680	B
Os11g0171300	LOC_Os11g07020	B
Os11g0242800	LOC_Os11g13890	B
Os11g0707000	LOC_Os11g47970	B
Os12g0189400	LOC_Os12g08770	B
Os12g0291100	LOC_Os12g19381	B
Os12g0292400	LOC_Os12g19470	B
Os01g0248400	LOC_Os01g14580	C
Os01g0268100	LOC_Os01g16260	C
Os01g0749400	LOC_Os01g54560	C
Os02g0184400	LOC_Os02g09170	C
Os02g0661100	LOC_Os02g44230	C
Os02g0790500	LOC_Os02g54820	C
Os02g0827200	LOC_Os02g58080	C
Os03g0318500	LOC_Os03g20300	C
Os03g0386500	LOC_Os03g26910	C
Os05g0153500	LOC_Os05g06160	C
Os05g0187100	LOC_Os05g09500	C
Os05g0517200	LOC_Os05g44100	C
Os05g0573200	LOC_Os05g49760	C
Os06g0172800	LOC_Os06g07600	C
Os06g0677400	LOC_Os06g46372	C
Os08g0107400	LOC_Os08g01610	C
Os08g0473900	LOC_Os08g36910	C
Os09g0397300	LOC_Os09g23350	C
Os10g0555100	LOC_Os10g40640	C
Os11g0133700	LOC_Os11g03900	C
Os12g0564400	LOC_Os12g37710	C
Os01g0110400	LOC_Os01g02020	D
Os01g0170000	LOC_Os01g07530	D
Os01g0191700	LOC_Os01g09570	D
Os01g0723400	LOC_Os01g52500	D
Os01g0752200	LOC_Os01g54860	D
Os01g0847800	LOC_Os01g62880	D
Os01g0860601	LOC_Os01g64120	D
Os01g0874900	LOC_Os01g65410	D
Os01g0966700	LOC_Os01g73580	D
Os02g0115700	LOC_Os02g02400	D
Os02g0534400	LOC_Os02g33110	D
Os02g0573300	LOC_Os02g36390	D
Os02g0573500	LOC_Os02g36414	D
Os02g0574500	LOC_Os02g36490	D
Os02g0725100	LOC_Os02g49320	D
Os03g0128100	LOC_Os03g03610	D
Os03g0184300	LOC_Os03g08600	D
Os03g0189400	LOC_Os03g08999	D
Os03g0196600	LOC_Os03g10050	D
Os03g0218400	LOC_Os03g11900	D
Os03g0237100	LOC_Os03g13390	D
Os03g0255500	LOC_Os03g15050	D
Os03g0316200	LOC_Os03g20120	D
Os03g0594400	LOC_Os03g39710	D
Os03g0738400	LOC_Os03g52840	D
Os04g0102500	LOC_Os04g01230	D
Os04g0106400	LOC_Os04g01600	D
Os04g0165700	LOC_Os04g08350	D
Os04g0306400	LOC_Os04g24140	D
Os04g0404800	LOC_Os04g33190	D
Os04g0447700	LOC_Os04g37490	D
Os04g0452600	LOC_Os04g37970	D
Os04g0452700	LOC_Os04g37980	D
Os04g0453200	LOC_Os04g37990	D
Os04g0458300	LOC_Os04g38530	D
Os04g0485300	LOC_Os04g40874	D
Os04g0517400	LOC_Os04g43700	D
Os04g0525900	LOC_Os04g44430	D
Os04g0551200	LOC_Os04g46560	D
Os05g0405000	LOC_Os05g33570	D
Os05g0429000	LOC_Os05g35440	D
Os05g0438600	LOC_Os05g36270	D
Os05g0522500	LOC_Os05g44760	D
Os05g0565500	LOC_Os05g49070	D
Os06g0149900	LOC_Os06g05700	D
Os06g0713800	LOC_Os06g49970	D
Os07g0170100	LOC_Os07g07470	D
Os07g0496200	LOC_Os07g31380	D
Os07g0559700	LOC_Os07g37320	D
Os07g0578600	LOC_Os07g39070	D
Os07g0582400	LOC_Os07g39350	D
Os08g0120600	LOC_Os08g02700	D
Os08g0495800	LOC_Os08g38710	D
Os08g0524100	LOC_Os08g41270	D
Os08g0536000	LOC_Os08g42410	D
Os08g0556200	LOC_Os08g44210	D
Os09g0255000	LOC_Os09g08072	D
Os09g0261300	LOC_Os09g08660	D
Os09g0446800	LOC_Os09g27420	D
Os09g0465600	LOC_Os09g29070	D
Os10g0493600	LOC_Os10g35110	D
Os10g0579200	LOC_Os10g42830	D
Os11g0138600	LOC_Os11g04320	D
Os11g0455800	LOC_Os11g26860	D
Os11g0484000	LOC_Os11g29370	D
Os11g0620400	LOC_Os11g40540	D
Os11g0629500	LOC_Os11g41160	D
Os12g0600400	LOC_Os12g40830	D
Os12g0625000	LOC_Os12g42980	D
Os12g0641400	LOC_Os12g44380	D
Os01g0966900	LOC_Os01g73590	E
Os02g0121800	LOC_Os02g02940	E
Os02g0176900	LOC_Os02g08030	E
Os02g0574000	LOC_Os02g36440	E
Os02g0621700	LOC_Os02g40830	E
Os03g0826300	LOC_Os03g61100	E
Os04g0107200	LOC_Os04g01650	E
Os04g0453266	LOC_Os04g38010	E
Os04g0664800	LOC_Os04g56920	E
Os04g0664900	LOC_Os04g56930	E
Os06g0149700	LOC_Os06g05690	E
Os06g0561000	LOC_Os06g36560	E
Os07g0134800	LOC_Os07g04240	E
Os07g0485000	LOC_Os07g30160	E
Os07g0581000	LOC_Os07g39280	E
Os07g0621800	LOC_Os07g42924	E
Os10g0360100	LOC_Os10g21590	E
Os11g0637200	LOC_Os11g41850	E
Os11g0643800	LOC_Os11g42430	E
Os12g0632700	LOC_Os12g43630	E
Os01g0118000	LOC_Os01g02880	F
Os01g0300200	LOC_Os01g19450	F
Os01g0518500	LOC_Os01g33420	F
Os01g0533000	LOC_Os01g34880	F
Os01g0533100	LOC_Os01g34890	F
Os01g0533500	LOC_Os01g34930	F
Os01g0588200	LOC_Os01g40570	F
Os01g0658700	LOC_Os01g46950	F
Os01g0660300	LOC_Os01g47080	F
Os01g0715500	LOC_Os01g51770	F
Os01g0720600	LOC_Os01g52250	F
Os01g0738800	LOC_Os01g53680	F
Os01g0758300	LOC_Os01g55350	F
Os01g0829800	LOC_Os01g61380	F
Os01g0847600	LOC_Os01g62860	F
Os01g0857300	LOC_Os01g63840	F
Os01g0898900	LOC_Os01g67330	F
Os01g0939700	LOC_Os01g71300	F
Os01g0940100	LOC_Os01g71320	F
Os02g0105200	LOC_Os02g01500	F
Os02g0139200	LOC_Os02g04660	F
Os02g0152400	LOC_Os02g05830	F
Os02g0170100	LOC_Os02g07410	F
Os02g0171100	LOC_Os02g07490	F
Os02g0236000	LOC_Os02g14110	F
Os02g0247000	LOC_Os02g14900	F
Os02g0575800	LOC_Os02g36600	F
Os02g0576600	LOC_Os02g36700	F
Os02g0595500	LOC_Os02g38200	F
Os02g0604300	LOC_Os02g39200	F
Os02g0751800	LOC_Os02g51590	F
Os02g0753000	LOC_Os02g51680	F
Os02g0831500	LOC_Os02g58480	F
Os02g0832500	LOC_Os02g58560	F
Os02g0834300	LOC_Os02g58740	F
Os03g0183600	LOC_Os03g08530	F
Os03g0208900	LOC_Os03g11050	F
Os03g0224300	LOC_Os03g12360	F
Os03g0248600	LOC_Os03g14450	F
Os03g0266200	LOC_Os03g15950	F
Os03g0337900	LOC_Os03g21950	F
Os03g0363600	LOC_Os03g24870	F
Os03g0401300	LOC_Os03g28330	F
Os03g0416500	LOC_Os03g30300	F
Os03g0672300	LOC_Os03g46910	F
Os03g0747800	LOC_Os03g53650	F
Os03g0794500	LOC_Os03g58040	F
Os04g0309600	LOC_Os04g24430	F
Os04g0413500	LOC_Os04g33740	F
Os04g0447600	LOC_Os04g37480	F
Os04g0481100	LOC_Os04g40520	F
Os04g0486600	LOC_Os04g40950	F
Os04g0623500	LOC_Os04g53210	F
Os04g0628000	LOC_Os04g53612	F
Os05g0402700	LOC_Os05g33380	F
Os05g0482700	LOC_Os05g40420	F
Os05g0532600	LOC_Os05g45590	F
Os06g0222100	LOC_Os06g11840	F
Os06g0297600	LOC_Os06g19380	F
Os06g0523400	LOC_Os06g33210	F
Os06g0666600	LOC_Os06g45590	F
Os06g0667600	LOC_Os06g45670	F
Os06g0668200	LOC_Os06g45710	F
Os06g0728800	LOC_Os06g51270	F
Os07g0105600	LOC_Os07g01480	F
Os07g0171200	LOC_Os07g07550	F
Os07g0191000	LOC_Os07g09330	F
Os07g0243200	LOC_Os07g13980	F
Os07g0410100	LOC_Os07g22720	F
Os07g0573700	LOC_Os07g38610	F
Os07g0577700	LOC_Os07g38970	F
Os07g0616500	LOC_Os07g42440	F
Os07g0617800	LOC_Os07g42600	F
Os07g0624600	LOC_Os07g43160	F
Os07g0695800	LOC_Os07g49520	F
Os08g0113100	LOC_Os08g02120	F
Os08g0191100	LOC_Os08g09200	F
Os08g0241600	LOC_Os08g14330	F
Os08g0431300	LOC_Os08g33440	F
Os08g0439000	LOC_Os08g34050	F
Os08g0447000	LOC_Os08g34720	F
Os08g0459300	LOC_Os08g35710	F
Os08g0547100	LOC_Os08g43370	F
Os09g0252100	LOC_Os09g07830	F
Os09g0361400	LOC_Os09g19734	F
Os09g0375000	LOC_Os09g20820	F
Os09g0415800	LOC_Os09g24910	F
Os10g0155500	LOC_Os10g06720	F
Os10g0167300	LOC_Os10g08550	F
Os10g0390600	LOC_Os10g25140	F
Os10g0437600	LOC_Os10g30156	F
Os10g0465900	LOC_Os10g32830	F
Os10g0539900	LOC_Os10g39440	F
Os10g0552900	LOC_Os10g40540	F
Os10g0571200	LOC_Os10g42100	F
Os11g0484400	LOC_Os11g29390	F
None	LOC_Os11g41870	F
Os11g0696200	LOC_Os11g47330	F
Os12g0182200	LOC_Os12g08170	F
Os12g0446900	LOC_Os12g26060	F
Os12g0536000	LOC_Os12g35040	F
Os12g0538300	LOC_Os12g35290	F
Os12g0616900	LOC_Os12g42230	F
Os12g0623800	LOC_Os12g42870	F
Os01g0236800	LOC_Os01g13550	G
Os01g0279400	LOC_Os01g17214	G
Os01g0328700	LOC_Os01g22520	G
Os01g0376700	LOC_Os01g27880	G
Os01g0567600	LOC_Os01g38680	G
Os01g0639900	LOC_Os01g45274	G
Os01g0715400	LOC_Os01g51754	G
Os01g0730300	LOC_Os01g53000	G
Os01g0800266	LOC_Os01g58610	G
Os01g0847700	LOC_Os01g62870	G
Os01g0851700	LOC_Os01g63270	G
Os01g0919400	LOC_Os01g69030	G
Os02g0106100	LOC_Os02g01590	G
Os02g0143100	LOC_Os02g05030	G
Os02g0274900	LOC_Os02g17500	G
Os02g0665000	LOC_Os02g44550	G
Os02g0739600	LOC_Os02g50620	G
Os02g0761900	LOC_Os02g52430	G
Os03g0314800	LOC_Os03g20020	G
Os03g0611200	LOC_Os03g41510	G
Os03g0815200	LOC_Os03g60090	G
Os04g0107300	LOC_Os04g01660	G
Os04g0390000	LOC_Os04g32020	G
Os04g0453233	LOC_Os04g38026	G
Os04g0454200	LOC_Os04g38220	G
Os04g0491700	LOC_Os04g41460	G
Os04g0535600	LOC_Os04g45290	G
Os04g0602400	LOC_Os04g51330	G
Os04g0603000	LOC_Os04g51390	G
Os05g0185700	LOC_Os05g09370	G
Os05g0456300	LOC_Os05g38230	G
Os05g0567800	LOC_Os05g49270	G
Os05g0574400	LOC_Os05g49880	G
Os05g0579000	LOC_Os05g50280	G
Os06g0151900	LOC_Os06g05860	G
Os06g0256500	LOC_Os06g14510	G
Os06g0548000	LOC_Os06g35540	G
Os06g0655100	LOC_Os06g44460	G
Os07g0209100	LOC_Os07g10840	G
Os07g0412100	LOC_Os07g22930	G
Os07g0446800	LOC_Os07g26540	G
Os07g0469100	LOC_Os07g28610	G
Os07g0543100	LOC_Os07g35880	G
Os07g0543300	LOC_Os07g35940	G
Os07g0662900	LOC_Os07g46790	G
Os08g0345800	LOC_Os08g25734	G
Os09g0255300	LOC_Os09g08120	G
Os09g0469400	LOC_Os09g29404	G
Os09g0529100	LOC_Os09g35970	G
Os10g0405600	LOC_Os10g26570	G
Os10g0465700	LOC_Os10g32810	G
Os10g0503500	LOC_Os10g35960	G
Os10g0517400	LOC_Os10g37330	G
Os11g0113100	LOC_Os11g02180	G
Os11g0135900	LOC_Os11g04104	G
Os12g0132800	LOC_Os12g03860	G
Os12g0133100	LOC_Os12g03899	G
Os12g0297500	LOC_Os12g20150	G
Os12g0512100	LOC_Os12g32760	G
Os12g0555400	LOC_Os12g36870	G
Os01g0105900	LOC_Os01g01620	H
Os01g0110700	LOC_Os01g02050	H
Os01g0120600	LOC_Os01g03050	H
Os01g0276100	LOC_Os01g16900	H
Os01g0276700	LOC_Os01g16960	H
Os01g0567500	LOC_Os01g38670	H
Os01g0640000	LOC_Os01g45290	H
Os01g0764950	LOC_Os01g55960	H
None	LOC_Os01g70700	H
Os02g0129000	LOC_Os02g03640	H
Os02g0160400	LOC_Os02g06540	H
Os02g0169700	LOC_Os02g07330	H
Os02g0194100	LOC_Os02g10070	H
Os02g0514700	LOC_Os02g31040	H
Os02g0523800	LOC_Os02g32370	H
Os02g0724500	LOC_Os02g49260	H
Os02g0765400	LOC_Os02g52700	H
Os03g0128932	LOC_Os03g03680	H
Os03g0136900	LOC_Os03g04410	H
Os03g0141200	LOC_Os03g04770	H
Os03g0325000	LOC_Os03g20880	H
Os03g0381000	LOC_Os03g26430	H
Os03g0587000	LOC_Os03g39000	H
Os03g0776000	LOC_Os03g56460	H
Os04g0394200	LOC_Os04g32330	H
Os04g0413200	LOC_Os04g33720	H
Os04g0458600	LOC_Os04g38540	H
Os04g0479200	LOC_Os04g40310	H
Os04g0511400	LOC_Os04g43210	H
Os04g0554000	LOC_Os04g46760	H
Os05g0141700	LOC_Os05g04960	H
Os05g0160000	LOC_Os05g06750	H
Os05g0186300	LOC_Os05g09440	H
Os05g0375100	LOC_Os05g31110	H
Os06g0105400	LOC_Os06g01630	H
Os06g0141100	LOC_Os06g04900	H
Os06g0182300	LOC_Os06g08380	H
Os06g0643800	LOC_Os06g43630	H
Os07g0206600	LOC_Os07g10590	H
Os07g0212400	LOC_Os07g11150	H
Os07g0667100	LOC_Os07g47120	H
Os08g0120000	LOC_Os08g02640	H
Os08g0178200	LOC_Os08g08070	H
Os09g0509200	LOC_Os09g33500	H
Os09g0569200	LOC_Os09g39570	H
Os10g0163340	LOC_Os10g08022	H
Os10g0404500	LOC_Os10g26470	H
Os10g0553300	LOC_Os10g40550	H
None	LOC_Os10g40950	H
Os11g0153200	LOC_Os11g05510	H
Os11g0175400	LOC_Os11g07440	H
Os11g0216000	LOC_Os11g10980	H
Os11g0475600	LOC_Os11g28610	H
Os11g0538900	LOC_Os11g33240	H
Os12g0153500	LOC_Os12g05730	H
None	LOC_Os12g10604	H
Os12g0502400	LOC_Os12g31820	H
Os01g0633100	LOC_Os01g44220	I
Os01g0743500	LOC_Os01g54030	I
Os02g0125600	LOC_Os02g03320	I
Os02g0173900	LOC_Os02g07760	I
Os02g0528200	LOC_Os02g32660	I
Os02g0631100	LOC_Os02g42000	I
Os03g0192700	LOC_Os03g09250	I
Os03g0330200	LOC_Os03g21260	I
Os03g0340500	LOC_Os03g22120	I
Os03g0351300	LOC_Os03g22790	I
Os03g0737701	LOC_Os03g52760	I
Os03g0758100	LOC_Os03g55090	I
Os04g0266900	LOC_Os04g19740	I
Os04g0469500	LOC_Os04g39420	I
Os04g0661200	LOC_Os04g56580	I
Os05g0144900	LOC_Os05g05270	I
Os05g0393700	LOC_Os05g32710	I
Os05g0446900	LOC_Os05g37450	I
Os05g0474600	LOC_Os05g39690	I
Os05g0569400	LOC_Os05g49430	I
Os05g0580000	LOC_Os05g50380	I
Os06g0133000	LOC_Os06g04200	I
Os06g0160700	LOC_Os06g06560	I
Os06g0229800	LOC_Os06g12450	I
Os06g0246500	LOC_Os06g13720	I
Os06g0486900	LOC_Os06g29220	I
Os06g0617800	LOC_Os06g41360	I
Os06g0726400	LOC_Os06g51084	I
Os07g0529000	LOC_Os07g34520	I
Os07g0582850	LOC_Os07g39400	I
Os07g0616800	LOC_Os07g42490	I
Os07g0627000	LOC_Os07g43390	I
Os08g0191433	LOC_Os08g09230	I
Os08g0445700	LOC_Os08g34580	I
Os08g0473600	LOC_Os08g36900	I
Os08g0476400	LOC_Os08g37140	I
Os08g0520900	LOC_Os08g40930	I
Os09g0298200	LOC_Os09g12660	I
Os09g0370300	LOC_Os09g20440	I
Os09g0433900	LOC_Os09g26380	I
Os09g0457400	LOC_Os09g28400	I
Os09g0479800	LOC_Os09g30240	I
Os10g0207600	LOC_Os10g14040	I
Os10g0521000	LOC_Os10g37660	I
Os10g0565200	LOC_Os10g41550	I
Os01g0133400	LOC_Os01g04190	J
Os01g0147900	LOC_Os01g05490	J
Os01g0188400	LOC_Os01g09320	J
Os01g0190400	LOC_Os01g09460	J
Os01g0306800	LOC_Os01g20110	J
Os01g0337900	LOC_Os01g23610	J
Os01g0649100	LOC_Os01g46070	J
Os01g0654500	LOC_Os01g46610	J
Os01g0665400	LOC_Os01g47550	J
Os01g0672500	LOC_Os01g48200	J
Os01g0722700	LOC_Os01g52450	J
Os01g0722800	LOC_Os01g52460	J
Os01g0754200	LOC_Os01g55040	J
Os01g0760600	LOC_Os01g55540	J
Os01g0814800	LOC_Os01g59920	J
Os01g0817700	LOC_Os01g60190	J
Os01g0841600	LOC_Os01g62420	J
Os01g0851000	LOC_Os01g63220	J
Os01g0894300	LOC_Os01g66940	J
Os01g0905800	LOC_Os01g67860	J
Os01g0926300	LOC_Os01g70170	J
Os01g0949400	LOC_Os01g72090	J
Os02g0120900	LOC_Os02g02850	J
Os02g0123500	LOC_Os02g03100	J
Os02g0127700	LOC_Os02g03540	J
Os02g0129600	LOC_Os02g03690	J
Os02g0169300	LOC_Os02g07260	J
Os02g0232400	LOC_Os02g13840	J
Os02g0244700	LOC_Os02g14770	J
Os02g0277600	LOC_Os02g17700	J
Os02g0291500	LOC_Os02g18940	J
Os02g0525900	LOC_Os02g32490	J
Os02g0550600	LOC_Os02g34560	J
Os02g0600400	LOC_Os02g38840	J
Os02g0601300	LOC_Os02g38920	J
Os02g0624400	LOC_Os02g41520	J
Os02g0672600	LOC_Os02g45110	J
Os02g0815500	LOC_Os02g57040	J
Os03g0111100	LOC_Os03g02030	J
Os03g0137500	LOC_Os03g04460	J
Os03g0157900	LOC_Os03g06200	J
Os03g0164700	LOC_Os03g06880	J
Os03g0202200	LOC_Os03g10510	J
Os03g0213200	LOC_Os03g11450	J
Os03g0215800	LOC_Os03g11660	J
Os03g0432100	LOC_Os03g31750	J
Os03g0602600	LOC_Os03g40550	J
Os03g0645100	LOC_Os03g44300	J
Os03g0713000	LOC_Os03g50510	J
Os03g0719300	LOC_Os03g51000	J
Os03g0784700	LOC_Os03g57120	J
Os03g0832600	LOC_Os03g61710	J
Os03g0835900	LOC_Os03g61960	J
Os04g0119400	LOC_Os04g02900	J
Os04g0403300	LOC_Os04g33040	J
Os04g0412200	LOC_Os04g33630	J
Os04g0447500	LOC_Os04g37470	J
Os04g0486950	LOC_Os04g40990	J
Os04g0508200	LOC_Os04g42920	J
Os04g0517500	LOC_Os04g43710	J
Os04g0553800	LOC_Os04g46750	J
Os04g0650800	LOC_Os04g55720	J
Os04g0658000	LOC_Os04g56290	J
Os04g0677500	LOC_Os04g58110	J
Os05g0156700	LOC_Os05g06460	J
Os05g0194900	LOC_Os05g10650	J
Os05g0443500	LOC_Os05g37140	J
Os05g0524400	LOC_Os05g44922	J
Os05g0536200	LOC_Os05g45950	J
Os05g0587200	LOC_Os05g50980	J
Os06g0111500	LOC_Os06g02144	J
Os06g0112800	LOC_Os06g02260	J
Os06g0127300	LOC_Os06g03682	J
Os06g0194900	LOC_Os06g09450	J
Os06g0258900	LOC_Os06g14740	J
Os06g0367100	LOC_Os06g26234	J
Os06g0486800	LOC_Os06g29180	J
Os06g0499900	LOC_Os06g30460	J
Os06g0564700	LOC_Os06g36880	J
Os06g0727200	LOC_Os06g51150	J
Os07g0181000	LOC_Os07g08340	J
Os07g0188800	LOC_Os07g09060	J
Os07g0406300	LOC_Os07g22350	J
Os07g0447800	LOC_Os07g26610	J
Os07g0561800	LOC_Os07g37454	J
Os07g0604000	LOC_Os07g41280	J
Os07g0640200	LOC_Os07g44660	J
Os07g0675000	LOC_Os07g47820	J
Os07g0679300	LOC_Os07g48160	J
Os08g0126300	LOC_Os08g03290	J
Os08g0154300	LOC_Os08g05830	J
Os08g0470200	LOC_Os08g36630	J
Os08g0478800	LOC_Os08g37380	J
Os08g0562100	LOC_Os08g44810	J
Os09g0327300	LOC_Os09g15810	J
Os09g0376800	LOC_Os09g20990	J
Os09g0481200	LOC_Os09g30340	J
Os09g0505700	LOC_Os09g32810	J
Os09g0560500	LOC_Os09g38759	J
Os10g0204400	LOC_Os10g13700	J
Os10g0390500	LOC_Os10g25130	J
Os10g0442100	LOC_Os10g30550	J
Os10g0478200	LOC_Os10g33800	J
Os11g0148500	LOC_Os11g05110	J
Os11g0276300	LOC_Os11g17610	J
Os11g0484500	LOC_Os11g29400	J
Os11g0645200	LOC_Os11g42540	J
Os12g0145700	LOC_Os12g05110	J
Os12g0409000	LOC_Os12g22030	J
Os12g0566300	LOC_Os12g37870	J
Os12g0633000	LOC_Os12g43664	J
Os01g0199350	LOC_Os01g10240	K
Os01g0357400	LOC_Os01g25510	K
Os01g0533100	LOC_Os01g34900	K
Os01g0856900	LOC_Os01g63810	K
Os01g0934350	LOC_Os01g70820	K
Os02g0222100	LOC_Os02g12900	K
Os02g0325401	LOC_Os02g22000	K
Os02g0650900	LOC_Os02g43470	K
Os02g0765600	LOC_Os02g52710	K
Os02g0832100	LOC_Os02g58530	K
Os03g0133900	LOC_Os03g04140	K
Os03g0189600	LOC_Os03g09020	K
Os03g0690700	LOC_Os03g48471	K
Os03g0735800	LOC_Os03g52560	K
Os04g0107500	LOC_Os04g01674	K
Os04g0167800	LOC_Os04g08550	K
Os04g0434900	LOC_Os04g35530	K
Os04g0596900	LOC_Os04g50880	K
Os04g0623600	LOC_Os04g53214	K
Os05g0313100	LOC_Os05g24810	K
Os05g0396000	LOC_Os05g32900	K
Os05g0518600	LOC_Os05g44210	K
Os06g0303400	LOC_Os06g19960	K
Os06g0564400	LOC_Os06g36830	K
Os06g0610100	LOC_Os06g40770	K
Os07g0131600	LOC_Os07g03960	K
Os07g0147900	LOC_Os07g05400	K
Os07g0197100	LOC_Os07g09890	K
None	LOC_Os07g13880	K
Os07g0452100	LOC_Os07g26900	K
Os07g0521000	LOC_Os07g33680	K
Os07g0577600	LOC_Os07g38960	K
Os07g0582500	LOC_Os07g39360	K
Os08g0198700	LOC_Os08g09860	K
Os08g0301500	LOC_Os08g20660	K
Os08g0310500	LOC_Os08g21900	K
Os08g0409100	LOC_Os08g31630	K
Os08g0423500	LOC_Os08g32750	K
Os08g0424100	LOC_Os08g32840	K
Os08g0440800	LOC_Os08g34210	K
None	LOC_Os09g02540	K
Os09g0315700	LOC_Os09g14670	K
Os09g0369400	LOC_Os09g20390	K
Os09g0427800	LOC_Os09g25890	K
Os09g0454400	LOC_Os09g28130	K
Os09g0454500	LOC_Os09g28150	K
Os09g0457600	LOC_Os09g28420	K
Os10g0113100	LOC_Os10g02380	K
Os10g0561300	LOC_Os10g41190	K
Os11g0623601	LOC_Os11g40750	K
Os12g0133300	LOC_Os12g03950	K
Os12g0135051	LOC_Os12g04110	K
Os12g0168000	LOC_Os12g07020	K
Os12g0192800	LOC_Os12g09060	K
Os12g0264500	LOC_Os12g16350	K
